# Supplementary material for: Transcriptome analysis reveals rapid defence responses in wheat induced by phytotoxic aphid Schizaphis graminum feeding
Source: BMC Genomics. 2020 May 4;21:339. doi: 10.1186/s12864-020-6743-5 (PMC7199342; doi:10.1186/s12864-020-6743-5)
Supplement: Supplementary file 3 — Additional file 3. All of the differentially expressed genes (DEGs) of wheat leaves in response to S. graminum feeding at 2, 6, 12, 24 and 48 hpi. [file 12864_2020_6743_MOESM3_ESM.xlsx]

## Sheet: Sg_2hvsControl
GeneID	Readcount_Sg_2h	Readcount_Control	log2FoldChange	pval	padj	significant	biological_process	biological_process_description	cellular_component	cellular_component_description	molecular_function	molecular_function_description	Gene name	Interpro Description
TraesCS5D01G219300	271.213	0.178317	10.8545	6.84e-153	8.73e-148	TRUE	--	--	--	--	--	--	--	Tify domain;CO/COL/TOC1, conserved site
TraesCS4A01G061900	244.957	0.121871	11.2496	6.96e-145	4.44e-140	TRUE	GO:0008150//GO:0044710//GO:0008152//GO:0055114//GO:0044699	biological_process//single-organism metabolic process//metabolic process//oxidation-reduction process//single-organism process	--	--	GO:0046906//GO:0046914//GO:0043169//GO:1901363//GO:0097159//GO:0005506//GO:0043167//GO:0016705//GO:0003674//GO:0046872//GO:0016491//GO:0003824//GO:0005488//GO:0020037	tetrapyrrole binding//transition metal ion binding//cation binding//heterocyclic compound binding//organic cyclic compound binding//iron ion binding//ion binding//oxidoreductase activity, acting on paired donors, with incorporation or reduction of molecular oxygen//molecular_function//metal ion binding//oxidoreductase activity//catalytic activity//binding//heme binding	--	Cytochrome P450;Cytochrome P450 superfamily
TraesCS2A01G145800	341.789	0	16.9261	2.77e-140	8.85e-136	TRUE	GO:0008152//GO:0008150	metabolic process//biological_process	--	--	GO:0003824//GO:0003674	catalytic activity//molecular_function	--	AMP-dependent synthetase/ligase;AMP-binding, conserved site;AMP-binding enzyme, C-terminal domain
TraesCS2B01G224300	307.961	0.114864	11.6806	2.55e-140	8.85e-136	TRUE	GO:1901565//GO:0044699//GO:0071704//GO:0009074//GO:0006807//GO:0044281//GO:0006559//GO:0044238//GO:0019439//GO:1902221//GO:0009987//GO:0009056//GO:0009063//GO:0044237//GO:1901575//GO:0009072//GO:1901360//GO:1901605//GO:0044763//GO:0006558//GO:1901361//GO:1901564//GO:0006520//GO:0044282//GO:0008152//GO:1901606//GO:0006082//GO:0044248//GO:0006725//GO:0016054//GO:0044710//GO:0046395//GO:0043436//GO:…	organonitrogen compound catabolic process//single-organism process//organic substance metabolic process//aromatic amino acid family catabolic process//nitrogen compound metabolic process//small molecule metabolic process//L-phenylalanine catabolic process//primary metabolic process//aromatic compound catabolic process//erythrose 4-phosphate/phosphoenolpyruvate family amino acid metabolic process/…	GO:0044464//GO:0005622//GO:0044424//GO:0005623//GO:0005737//GO:0005575	cell part//intracellular//intracellular part//cell//cytoplasm//cellular_component	GO:0003824//GO:0003674//GO:0016841//GO:0016840//GO:0016829	catalytic activity//molecular_function//ammonia-lyase activity//carbon-nitrogen lyase activity//lyase activity	--	Aromatic amino acid lyase;Phenylalanine ammonia-lyase;L-Aspartase-like;Phenylalanine/histidine ammonia-lyases, active site;Phenylalanine ammonia-lyase, shielding domain superfamily;Fumarase/histidase, N-terminal
Novel00974	82.4307	0.0159867	12.3422	2.12e-130	5.4e-126	TRUE	GO:1901071//GO:1901136//GO:0009056//GO:0009987//GO:0006040//GO:1901575//GO:0006026//GO:0044237//GO:0006032//GO:0071704//GO:1901565//GO:0006807//GO:0006030//GO:0044260//GO:0008150//GO:0043170//GO:1901135//GO:0044248//GO:0006022//GO:0046348//GO:1901564//GO:0008152//GO:0016998//GO:1901072//GO:0044036//GO:0071554//GO:0009057	glucosamine-containing compound metabolic process//carbohydrate derivative catabolic process//catabolic process//cellular process//amino sugar metabolic process//organic substance catabolic process//aminoglycan catabolic process//cellular metabolic process//chitin catabolic process//organic substance metabolic process//organonitrogen compound catabolic process//nitrogen compound metabolic process…	--	--	GO:0003674//GO:0004553//GO:0016787//GO:0003824//GO:0004568//GO:0016798	molecular_function//hydrolase activity, hydrolyzing O-glycosyl compounds//hydrolase activity//catalytic activity//chitinase activity//hydrolase activity, acting on glycosyl bonds	--	Chitinase 8 [Aegilops tauschii]
TraesCS7B01G122500	145.014	0.0484528	11.744	3.61e-124	7.68e-120	TRUE	GO:0008152//GO:0055114//GO:0044710//GO:0008150//GO:0044699	metabolic process//oxidation-reduction process//single-organism metabolic process//biological_process//single-organism process	--	--	GO:0005506//GO:0046914//GO:0043169//GO:0046906//GO:1901363//GO:0097159//GO:0003824//GO:0005488//GO:0020037//GO:0043167//GO:0046872//GO:0016491//GO:0003674//GO:0016705	iron ion binding//transition metal ion binding//cation binding//tetrapyrrole binding//heterocyclic compound binding//organic cyclic compound binding//catalytic activity//binding//heme binding//ion binding//metal ion binding//oxidoreductase activity//molecular_function//oxidoreductase activity, acting on paired donors, with incorporation or reduction of molecular oxygen	--	Cytochrome P450;Cytochrome P450, E-class, group I;Cytochrome P450, conserved site;Cytochrome P450 superfamily
TraesCS2A01G196700	308.497	0.399558	9.89833	1.72e-123	3.14e-119	TRUE	GO:0009074//GO:0006807//GO:0044281//GO:0006559//GO:0044238//GO:1901565//GO:0044699//GO:0071704//GO:0009063//GO:0044237//GO:1901575//GO:0009072//GO:1901360//GO:1901605//GO:0019439//GO:1902221//GO:0009987//GO:0009056//GO:0006520//GO:0044282//GO:0008152//GO:1901606//GO:0044763//GO:0006558//GO:1901361//GO:1901564//GO:1902222//GO:0044712//GO:0019752//GO:0006082//GO:0044248//GO:0044710//GO:0006725//GO:…	aromatic amino acid family catabolic process//nitrogen compound metabolic process//small molecule metabolic process//L-phenylalanine catabolic process//primary metabolic process//organonitrogen compound catabolic process//single-organism process//organic substance metabolic process//cellular amino acid catabolic process//cellular metabolic process//organic substance catabolic process//aromatic am…	GO:0005622//GO:0044464//GO:0044424//GO:0005623//GO:0005737//GO:0005575	intracellular//cell part//intracellular part//cell//cytoplasm//cellular_component	GO:0003824//GO:0016841//GO:0003674//GO:0016840//GO:0016829	catalytic activity//ammonia-lyase activity//molecular_function//carbon-nitrogen lyase activity//lyase activity	--	Aromatic amino acid lyase;Phenylalanine ammonia-lyase;L-Aspartase-like;Phenylalanine/histidine ammonia-lyases, active site;Phenylalanine ammonia-lyase, shielding domain superfamily;Fumarase/histidase, N-terminal
TraesCS2D01G150400	397.542	0.0319733	13.7405	2.96e-123	4.72e-119	TRUE	GO:0008152//GO:0008150	metabolic process//biological_process	--	--	GO:0003824//GO:0003674	catalytic activity//molecular_function	--	AMP-dependent synthetase/ligase;AMP-binding, conserved site;AMP-binding enzyme, C-terminal domain
TraesCS6D01G232400	154.613	0.139336	10.3992	1.81e-121	2.57e-117	TRUE	GO:0044699//GO:0071704//GO:0046394//GO:0044238//GO:0006526//GO:0006807//GO:0044281//GO:0009058//GO:0016053//GO:0009987//GO:0006525//GO:1901605//GO:0044237//GO:1901566//GO:1901564//GO:0009084//GO:0044763//GO:0008152//GO:0009064//GO:0044711//GO:1901576//GO:0006520//GO:0008150//GO:0008652//GO:0043436//GO:0044710//GO:0044283//GO:0006082//GO:0019752//GO:0044249//GO:1901607	single-organism process//organic substance metabolic process//carboxylic acid biosynthetic process//primary metabolic process//arginine biosynthetic process//nitrogen compound metabolic process//small molecule metabolic process//biosynthetic process//organic acid biosynthetic process//cellular process//arginine metabolic process//alpha-amino acid metabolic process//cellular metabolic process//org…	GO:0044464//GO:0005622//GO:0044424//GO:0005623//GO:0005575//GO:0005737	cell part//intracellular//intracellular part//cell//cellular_component//cytoplasm	GO:0016772//GO:0003824//GO:0003674//GO:0016774//GO:0016740//GO:0016301//GO:0003991	transferase activity, transferring phosphorus-containing groups//catalytic activity//molecular_function//phosphotransferase activity, carboxyl group as acceptor//transferase activity//kinase activity//acetylglutamate kinase activity	--	Aspartate/glutamate/uridylate kinase;Glutamate/acetylglutamate kinase;Acetylglutamate kinase family;Acetylglutamate kinase-like superfamily;Acetylglutamate kinase ArgB
TraesCS6B01G274800	81.8993	0.0159867	12.3276	1.89e-120	2.42e-116	TRUE	GO:0009987//GO:0006525//GO:1901605//GO:0044237//GO:0071704//GO:0044699//GO:0046394//GO:0044238//GO:0006526//GO:0044281//GO:0006807//GO:0009058//GO:0016053//GO:0008652//GO:0008150//GO:0043436//GO:0044710//GO:0006082//GO:0044283//GO:0019752//GO:0044249//GO:1901607//GO:1901566//GO:1901564//GO:0044763//GO:0009084//GO:0008152//GO:0044711//GO:0009064//GO:0006520//GO:1901576	cellular process//arginine metabolic process//alpha-amino acid metabolic process//cellular metabolic process//organic substance metabolic process//single-organism process//carboxylic acid biosynthetic process//primary metabolic process//arginine biosynthetic process//small molecule metabolic process//nitrogen compound metabolic process//biosynthetic process//organic acid biosynthetic process//cel…	GO:0044424//GO:0044464//GO:0005622//GO:0005575//GO:0005737//GO:0005623	intracellular part//cell part//intracellular//cellular_component//cytoplasm//cell	GO:0003674//GO:0016774//GO:0016740//GO:0016772//GO:0003824//GO:0016301//GO:0003991	molecular_function//phosphotransferase activity, carboxyl group as acceptor//transferase activity//transferase activity, transferring phosphorus-containing groups//catalytic activity//kinase activity//acetylglutamate kinase activity	--	Aspartate/glutamate/uridylate kinase;Glutamate/acetylglutamate kinase;Acetylglutamate kinase family;Acetylglutamate kinase-like superfamily;Acetylglutamate kinase ArgB
TraesCS6A01G222700	97.2185	0.0319733	11.714	4.07e-120	4.73e-116	TRUE	GO:0044699//GO:0071704//GO:1901565//GO:0044238//GO:0006559//GO:0006807//GO:0044281//GO:0009074//GO:0009056//GO:0009987//GO:1902221//GO:0019439//GO:1901360//GO:1901605//GO:0009072//GO:1901575//GO:0044237//GO:0009063//GO:1901564//GO:0006558//GO:1901361//GO:0044763//GO:0008152//GO:1901606//GO:0044282//GO:0006520//GO:0008150//GO:0043436//GO:0046395//GO:0044710//GO:0006725//GO:0016054//GO:0044248//GO:…	single-organism process//organic substance metabolic process//organonitrogen compound catabolic process//primary metabolic process//L-phenylalanine catabolic process//nitrogen compound metabolic process//small molecule metabolic process//aromatic amino acid family catabolic process//catabolic process//cellular process//erythrose 4-phosphate/phosphoenolpyruvate family amino acid metabolic process/…	GO:0044464//GO:0005622//GO:0044424//GO:0005623//GO:0005575//GO:0005737	cell part//intracellular//intracellular part//cell//cellular_component//cytoplasm	GO:0003824//GO:0003674//GO:0016841//GO:0016840//GO:0016829	catalytic activity//molecular_function//ammonia-lyase activity//carbon-nitrogen lyase activity//lyase activity	--	Aromatic amino acid lyase;Phenylalanine ammonia-lyase;L-Aspartase-like;Phenylalanine/histidine ammonia-lyases, active site;Phenylalanine ammonia-lyase, shielding domain superfamily;Fumarase/histidase, N-terminal
TraesCS1B01G122800	337.908	0.138351	11.5352	1.13e-119	1.21e-115	TRUE	GO:1901606//GO:0008152//GO:0044282//GO:0006520//GO:1901564//GO:1901361//GO:0006558//GO:0044763//GO:0019752//GO:0044712//GO:1902222//GO:0008150//GO:0043436//GO:0046395//GO:0016054//GO:0006725//GO:0044710//GO:0044248//GO:0006082//GO:0044238//GO:0006559//GO:0044281//GO:0006807//GO:0009074//GO:0071704//GO:0044699//GO:1901565//GO:1901605//GO:1901360//GO:0009072//GO:1901575//GO:0044237//GO:0009063//GO:…	alpha-amino acid catabolic process//metabolic process//small molecule catabolic process//cellular amino acid metabolic process//organonitrogen compound metabolic process//organic cyclic compound catabolic process//L-phenylalanine metabolic process//single-organism cellular process//carboxylic acid metabolic process//single-organism catabolic process//erythrose 4-phosphate/phosphoenolpyruvate fami…	GO:0005623//GO:0005575//GO:0005737//GO:0005622//GO:0044464//GO:0044424	cell//cellular_component//cytoplasm//intracellular//cell part//intracellular part	GO:0016840//GO:0016829//GO:0003824//GO:0016841//GO:0003674	carbon-nitrogen lyase activity//lyase activity//catalytic activity//ammonia-lyase activity//molecular_function	--	Aromatic amino acid lyase;Phenylalanine ammonia-lyase;L-Aspartase-like;Phenylalanine/histidine ammonia-lyases, active site;Phenylalanine ammonia-lyase, shielding domain superfamily;Fumarase/histidase, N-terminal
TraesCS7B01G276000	101.476	0	15.17	5.24e-119	5.15e-115	TRUE	--	--	--	--	--	--	--	Zinc finger, RING-type;Zinc finger, RING/FYVE/PHD-type
TraesCS3D01G298600	178.058	0.683268	8.33116	8.57e-119	7.82e-115	TRUE	GO:0009987//GO:0071554//GO:0008150//GO:0071669	cellular process//cell wall organization or biogenesis//biological_process//plant-type cell wall organization or biogenesis	--	--	GO:0003824//GO:0003674//GO:0016866//GO:0016853	catalytic activity//molecular_function//intramolecular transferase activity//isomerase activity	--	Reversibly glycosylated polypeptide;Nucleotide-diphospho-sugar transferases;Reversibly glycosylated polypeptide family
TraesCS2A01G028700	331.72	0.0484528	12.9363	1.4e-118	1.19e-114	TRUE	GO:0008152//GO:0008150	metabolic process//biological_process	--	--	GO:0016758//GO:0016757//GO:0003824//GO:0003674//GO:0016740	transferase activity, transferring hexosyl groups//transferase activity, transferring glycosyl groups//catalytic activity//molecular_function//transferase activity	--	UDP-glucuronosyl/UDP-glucosyltransferase;UDP-glycosyltransferase family, conserved site
TraesCSU01G253900	45.2891	0	14.0072	1.49e-118	1.19e-114	TRUE	--	--	--	--	GO:0016741//GO:0008168//GO:0016740//GO:0003674//GO:0008171//GO:0003824	transferase activity, transferring one-carbon groups//methyltransferase activity//transferase activity//molecular_function//O-methyltransferase activity//catalytic activity	--	O-methyltransferase, family 2;O-methyltransferase COMT-type;S-adenosyl-L-methionine-dependent methyltransferase
TraesCS2D01G204400	362.612	0.100355	12.1398	4.71e-117	3.54e-113	TRUE	GO:0009072//GO:1901575//GO:1901605//GO:1901360//GO:0009063//GO:0044237//GO:1902221//GO:0019439//GO:0009056//GO:0009987//GO:0006559//GO:0044238//GO:0009074//GO:0044281//GO:0006807//GO:1901565//GO:0071704//GO:0044699//GO:0019752//GO:1902222//GO:0044712//GO:0043436//GO:0008150//GO:0044248//GO:0006082//GO:0046395//GO:0044710//GO:0016054//GO:0006725//GO:0044282//GO:1901606//GO:0008152//GO:0006520//GO:…	aromatic amino acid family metabolic process//organic substance catabolic process//alpha-amino acid metabolic process//organic cyclic compound metabolic process//cellular amino acid catabolic process//cellular metabolic process//erythrose 4-phosphate/phosphoenolpyruvate family amino acid metabolic process//aromatic compound catabolic process//catabolic process//cellular process//L-phenylalanine c…	GO:0044424//GO:0005622//GO:0044464//GO:0005737//GO:0005575//GO:0005623	intracellular part//intracellular//cell part//cytoplasm//cellular_component//cell	GO:0016841//GO:0003674//GO:0003824//GO:0016829//GO:0016840	ammonia-lyase activity//molecular_function//catalytic activity//lyase activity//carbon-nitrogen lyase activity	--	Aromatic amino acid lyase;Phenylalanine ammonia-lyase;L-Aspartase-like;Phenylalanine/histidine ammonia-lyases, active site;Phenylalanine ammonia-lyase, shielding domain superfamily;Fumarase/histidase, N-terminal
TraesCS1A01G351600	57.8063	0.0978913	9.47731	7.78e-116	5.52e-112	TRUE	GO:0044699//GO:0008152//GO:0055114//GO:0044710//GO:0008150	single-organism process//metabolic process//oxidation-reduction process//single-organism metabolic process//biological_process	--	--	GO:0003824//GO:0005488//GO:0020037//GO:0043167//GO:0046872//GO:0016491//GO:0016705//GO:0003674//GO:0005506//GO:0046914//GO:0043169//GO:0046906//GO:0097159//GO:1901363	catalytic activity//binding//heme binding//ion binding//metal ion binding//oxidoreductase activity//oxidoreductase activity, acting on paired donors, with incorporation or reduction of molecular oxygen//molecular_function//iron ion binding//transition metal ion binding//cation binding//tetrapyrrole binding//organic cyclic compound binding//heterocyclic compound binding	--	Cytochrome P450;Cytochrome P450, E-class, group I;Cytochrome P450 superfamily
TraesCS6B01G295600	227.515	0.0973985	11.454	1.68e-114	1.13e-110	TRUE	GO:0044699//GO:0051234//GO:0009987//GO:0044763//GO:0051179//GO:0055085//GO:0044765//GO:0006810//GO:0008150//GO:1902578	single-organism process//establishment of localization//cellular process//single-organism cellular process//localization//transmembrane transport//single-organism transport//transport//biological_process//single-organism localization	GO:0016020//GO:0005575	membrane//cellular_component	GO:0022857//GO:0003674//GO:0005215	transmembrane transporter activity//molecular_function//transporter activity	--	Proton-dependent oligopeptide transporter family;Major facilitator superfamily domain;MFS transporter superfamily
TraesCS7D01G217300	220.258	0.0319733	12.8799	6.86e-114	4.38e-110	TRUE	GO:0044699//GO:0008150//GO:0044710//GO:0055114//GO:0008152	single-organism process//biological_process//single-organism metabolic process//oxidation-reduction process//metabolic process	--	--	GO:0003674//GO:0016705//GO:0016491//GO:0046872//GO:0043167//GO:0020037//GO:0005488//GO:0003824//GO:0097159//GO:1901363//GO:0046906//GO:0043169//GO:0046914//GO:0005506	molecular_function//oxidoreductase activity, acting on paired donors, with incorporation or reduction of molecular oxygen//oxidoreductase activity//metal ion binding//ion binding//heme binding//binding//catalytic activity//organic cyclic compound binding//heterocyclic compound binding//tetrapyrrole binding//cation binding//transition metal ion binding//iron ion binding	--	Cytochrome P450;Cytochrome P450, E-class, group I;Cytochrome P450, conserved site;Cytochrome P450 superfamily
TraesCS7A01G215500	157.466	0	15.7949	3.5e-113	2.13e-109	TRUE	GO:0008152//GO:0055114//GO:0044710//GO:0008150//GO:0044699	metabolic process//oxidation-reduction process//single-organism metabolic process//biological_process//single-organism process	--	--	GO:0005506//GO:0046914//GO:0043169//GO:0046906//GO:0097159//GO:1901363//GO:0003824//GO:0005488//GO:0020037//GO:0043167//GO:0046872//GO:0016491//GO:0016705//GO:0003674	iron ion binding//transition metal ion binding//cation binding//tetrapyrrole binding//organic cyclic compound binding//heterocyclic compound binding//catalytic activity//binding//heme binding//ion binding//metal ion binding//oxidoreductase activity//oxidoreductase activity, acting on paired donors, with incorporation or reduction of molecular oxygen//molecular_function	--	Cytochrome P450;Cytochrome P450, E-class, group I;Cytochrome P450, conserved site;Cytochrome P450 superfamily
TraesCS4B01G271900	166.89	0.00848616	14.1345	2.43e-112	1.41e-108	TRUE	--	--	--	--	GO:0003674//GO:0009055	molecular_function//electron carrier activity	--	Phytocyanin domain;Cupredoxin
TraesCS7B01G474000	43.3836	0	13.9416	7.24e-112	4.02e-108	TRUE	GO:0044699//GO:0044710//GO:0008150//GO:0055114//GO:0008152	single-organism process//single-organism metabolic process//biological_process//oxidation-reduction process//metabolic process	--	--	GO:0016491//GO:0003674//GO:0003824	oxidoreductase activity//molecular_function//catalytic activity	--	Oxoglutarate/iron-dependent dioxygenase;Non-haem dioxygenase N-terminal domain;Isopenicillin N synthase-like
TraesCS7D01G495200	116.596	0.342619	8.7094	1.57e-111	8.34e-108	TRUE	--	--	--	--	--	--	--	DnaJ domain;Chaperone J-domain superfamily
TraesCS5D01G235500	63.922	0.0249656	11.4886	2.23e-111	1.14e-107	TRUE	--	--	--	--	--	--	--	--
TraesCS1B01G481500	35.0399	0	13.6383	2.66e-111	1.31e-107	TRUE	--	--	--	--	GO:0005515//GO:0008168//GO:0016741//GO:0046983//GO:0003824//GO:0005488//GO:0008171//GO:0003674//GO:0016740	protein binding//methyltransferase activity//transferase activity, transferring one-carbon groups//protein dimerization activity//catalytic activity//binding//O-methyltransferase activity//molecular_function//transferase activity	--	O-methyltransferase, family 2;Plant methyltransferase dimerisation;O-methyltransferase COMT-type;S-adenosyl-L-methionine-dependent methyltransferase;Winged helix-like DNA-binding domain superfamily;Winged helix DNA-binding domain superfamily
TraesCS2B01G224000	200.38	0	16.1604	5.04e-111	2.38e-107	TRUE	GO:0009987//GO:0009056//GO:0019439//GO:1902221//GO:1901360//GO:1901605//GO:1901575//GO:0009072//GO:0044237//GO:0009063//GO:0044699//GO:0071704//GO:1901565//GO:0044238//GO:0006559//GO:0006807//GO:0044281//GO:0009074//GO:0008150//GO:0043436//GO:0044710//GO:0006725//GO:0016054//GO:0046395//GO:0006082//GO:0044248//GO:0019752//GO:0044712//GO:1902222//GO:1901564//GO:0006558//GO:1901361//GO:0044763//GO:…	cellular process//catabolic process//aromatic compound catabolic process//erythrose 4-phosphate/phosphoenolpyruvate family amino acid metabolic process//organic cyclic compound metabolic process//alpha-amino acid metabolic process//organic substance catabolic process//aromatic amino acid family metabolic process//cellular metabolic process//cellular amino acid catabolic process//single-organism p…	GO:0044424//GO:0044464//GO:0005622//GO:0005575//GO:0005737//GO:0005623	intracellular part//cell part//intracellular//cellular_component//cytoplasm//cell	GO:0003674//GO:0016841//GO:0003824//GO:0016829//GO:0016840	molecular_function//ammonia-lyase activity//catalytic activity//lyase activity//carbon-nitrogen lyase activity	--	Aromatic amino acid lyase;Phenylalanine ammonia-lyase;L-Aspartase-like;Phenylalanine/histidine ammonia-lyases, active site;Phenylalanine ammonia-lyase, shielding domain superfamily;Fumarase/histidase, N-terminal
TraesCS2A01G196400	116.895	0.00799333	13.6225	3e-110	1.37e-106	TRUE	GO:0006559//GO:0044238//GO:0009074//GO:0006807//GO:0044281//GO:1901565//GO:0044699//GO:0071704//GO:0009072//GO:1901575//GO:1901360//GO:1901605//GO:0009063//GO:0044237//GO:1902221//GO:0019439//GO:0009056//GO:0009987//GO:0044282//GO:0008152//GO:1901606//GO:0006520//GO:1901564//GO:0044763//GO:0006558//GO:1901361//GO:0019752//GO:1902222//GO:0044712//GO:0043436//GO:0008150//GO:0044248//GO:0006082//GO:…	L-phenylalanine catabolic process//primary metabolic process//aromatic amino acid family catabolic process//nitrogen compound metabolic process//small molecule metabolic process//organonitrogen compound catabolic process//single-organism process//organic substance metabolic process//aromatic amino acid family metabolic process//organic substance catabolic process//organic cyclic compound metaboli…	GO:0005622//GO:0044464//GO:0044424//GO:0005623//GO:0005737//GO:0005575	intracellular//cell part//intracellular part//cell//cytoplasm//cellular_component	GO:0003824//GO:0016841//GO:0003674//GO:0016840//GO:0016829	catalytic activity//ammonia-lyase activity//molecular_function//carbon-nitrogen lyase activity//lyase activity	--	Aromatic amino acid lyase;Phenylalanine ammonia-lyase;L-Aspartase-like;Phenylalanine/histidine ammonia-lyases, active site;Phenylalanine ammonia-lyase, shielding domain superfamily;Fumarase/histidase, N-terminal
TraesCS4B01G271800	647.036	0.847077	9.87607	4.49e-110	1.98e-106	TRUE	--	--	--	--	GO:0009055//GO:0003674	electron carrier activity//molecular_function	--	Phytocyanin domain;Cupredoxin
TraesCS1D01G359100	51.1136	0.0993698	9.30312	5.54e-110	2.36e-106	TRUE	GO:0008150//GO:0044710//GO:0055114//GO:0008152//GO:0044699	biological_process//single-organism metabolic process//oxidation-reduction process//metabolic process//single-organism process	--	--	GO:0097159//GO:1901363//GO:0046906//GO:0046914//GO:0043169//GO:0005506//GO:0016705//GO:0003674//GO:0046872//GO:0016491//GO:0043167//GO:0005488//GO:0020037//GO:0003824	organic cyclic compound binding//heterocyclic compound binding//tetrapyrrole binding//transition metal ion binding//cation binding//iron ion binding//oxidoreductase activity, acting on paired donors, with incorporation or reduction of molecular oxygen//molecular_function//metal ion binding//oxidoreductase activity//ion binding//binding//heme binding//catalytic activity	--	Cytochrome P450;Cytochrome P450, E-class, group I;Cytochrome P450 superfamily
TraesCS6B01G281000	80.7546	0.0729256	10.3478	2.67e-109	1.1e-105	TRUE	GO:0090304//GO:0006355//GO:0034645//GO:0044249//GO:2001141//GO:0050794//GO:0044271//GO:0006725//GO:0016070//GO:0032774//GO:0044260//GO:0080090//GO:0008150//GO:0043170//GO:1901576//GO:2000112//GO:0008152//GO:0031326//GO:0009889//GO:1903506//GO:0019219//GO:0010556//GO:0010468//GO:0046483//GO:0019222//GO:0006351//GO:0044237//GO:0051252//GO:1901362//GO:1901360//GO:0018130//GO:0019438//GO:0060255//GO:…	nucleic acid metabolic process//regulation of transcription, DNA-templated//cellular macromolecule biosynthetic process//cellular biosynthetic process//regulation of RNA biosynthetic process//regulation of cellular process//cellular nitrogen compound biosynthetic process//cellular aromatic compound metabolic process//RNA metabolic process//RNA biosynthetic process//cellular macromolecule metaboli…	--	--	GO:0097159//GO:1901363//GO:0003677//GO:0003700//GO:0003676//GO:0003674//GO:0001071//GO:0005488	organic cyclic compound binding//heterocyclic compound binding//DNA binding//transcription factor activity, sequence-specific DNA binding//nucleic acid binding//molecular_function//nucleic acid binding transcription factor activity//binding	--	AP2/ERF domain;DNA-binding domain superfamily;AP2/ERF domain superfamily
TraesCS2D01G204700	172.055	0.138351	10.5656	3.8e-109	1.51e-105	TRUE	GO:1901360//GO:1901605//GO:0009072//GO:1901575//GO:0044237//GO:0009063//GO:0009056//GO:0009987//GO:1902221//GO:0019439//GO:0044238//GO:0006559//GO:0006807//GO:0044281//GO:0009074//GO:0044699//GO:0071704//GO:1901565//GO:0019752//GO:0044712//GO:1902222//GO:0008150//GO:0043436//GO:0046395//GO:0006725//GO:0016054//GO:0044710//GO:0044248//GO:0006082//GO:0008152//GO:1901606//GO:0044282//GO:0006520//GO:…	organic cyclic compound metabolic process//alpha-amino acid metabolic process//aromatic amino acid family metabolic process//organic substance catabolic process//cellular metabolic process//cellular amino acid catabolic process//catabolic process//cellular process//erythrose 4-phosphate/phosphoenolpyruvate family amino acid metabolic process//aromatic compound catabolic process//primary metabolic…	GO:0044424//GO:0005622//GO:0044464//GO:0005575//GO:0005737//GO:0005623	intracellular part//intracellular//cell part//cellular_component//cytoplasm//cell	GO:0016841//GO:0003674//GO:0003824//GO:0016829//GO:0016840	ammonia-lyase activity//molecular_function//catalytic activity//lyase activity//carbon-nitrogen lyase activity	--	Aromatic amino acid lyase;Phenylalanine ammonia-lyase;L-Aspartase-like;Phenylalanine/histidine ammonia-lyases, active site;Phenylalanine ammonia-lyase, shielding domain superfamily;Fumarase/histidase, N-terminal
TraesCS1B01G371900	50.6117	0.0484528	10.234	1.2e-108	4.66e-105	TRUE	GO:0044699//GO:0055114//GO:0008152//GO:0044710//GO:0008150	single-organism process//oxidation-reduction process//metabolic process//single-organism metabolic process//biological_process	--	--	GO:0020037//GO:0005488//GO:0003824//GO:0016491//GO:0046872//GO:0003674//GO:0016705//GO:0043167//GO:0005506//GO:0097159//GO:1901363//GO:0043169//GO:0046914//GO:0046906	heme binding//binding//catalytic activity//oxidoreductase activity//metal ion binding//molecular_function//oxidoreductase activity, acting on paired donors, with incorporation or reduction of molecular oxygen//ion binding//iron ion binding//organic cyclic compound binding//heterocyclic compound binding//cation binding//transition metal ion binding//tetrapyrrole binding	--	Cytochrome P450;Cytochrome P450, E-class, group I;Cytochrome P450 superfamily
TraesCS2B01G398400	329.309	0.170817	11.1955	1.44e-108	5.4e-105	TRUE	GO:0044238//GO:0006559//GO:0044281//GO:0006807//GO:0009074//GO:0071704//GO:0044699//GO:1901565//GO:1901605//GO:1901360//GO:0009072//GO:1901575//GO:0044237//GO:0009063//GO:0009056//GO:0009987//GO:1902221//GO:0019439//GO:1901606//GO:0008152//GO:0044282//GO:0006520//GO:1901564//GO:1901361//GO:0006558//GO:0044763//GO:0019752//GO:0044712//GO:1902222//GO:0008150//GO:0043436//GO:0046395//GO:0044710//GO:…	primary metabolic process//L-phenylalanine catabolic process//small molecule metabolic process//nitrogen compound metabolic process//aromatic amino acid family catabolic process//organic substance metabolic process//single-organism process//organonitrogen compound catabolic process//alpha-amino acid metabolic process//organic cyclic compound metabolic process//aromatic amino acid family metabolic…	GO:0005622//GO:0044464//GO:0044424//GO:0005623//GO:0005575//GO:0005737	intracellular//cell part//intracellular part//cell//cellular_component//cytoplasm	GO:0003824//GO:0016841//GO:0003674//GO:0016840//GO:0016829	catalytic activity//ammonia-lyase activity//molecular_function//carbon-nitrogen lyase activity//lyase activity	--	Aromatic amino acid lyase;Phenylalanine ammonia-lyase;L-Aspartase-like;Phenylalanine/histidine ammonia-lyases, active site;Phenylalanine ammonia-lyase, shielding domain superfamily;Fumarase/histidase, N-terminal
TraesCS4A01G349500	80.9951	0	14.8503	3.8e-107	1.39e-103	TRUE	--	--	--	--	--	--	--	NADP-dependent oxidoreductase domain;NADP-dependent oxidoreductase domain superfamily
TraesCS5A01G232600	80.7282	0.104406	9.84145	9.28e-107	3.29e-103	TRUE	--	--	--	--	--	--	--	--
TraesCS7A01G160700	66.8762	0	14.5751	1.24e-106	4.29e-103	TRUE	GO:0001101//GO:0009414//GO:0042221//GO:0006979//GO:0009415//GO:0050896//GO:1901700//GO:0008150//GO:0006950//GO:0010035//GO:0009628	response to acid chemical//response to water deprivation//response to chemical//response to oxidative stress//response to water//response to stimulus//response to oxygen-containing compound//biological_process//response to stress//response to inorganic substance//response to abiotic stimulus	--	--	GO:0005488//GO:0003674//GO:0003676//GO:1901363//GO:0097159	binding//molecular_function//nucleic acid binding//heterocyclic compound binding//organic cyclic compound binding	--	Zinc finger C2H2-type;Zinc finger C2H2 superfamily
TraesCS1B01G481300	35.7151	0	13.6601	4.2e-106	1.41e-102	TRUE	--	--	--	--	GO:0008171//GO:0016740//GO:0003674//GO:0003824//GO:0005488//GO:0016741//GO:0046983//GO:0005515//GO:0008168	O-methyltransferase activity//transferase activity//molecular_function//catalytic activity//binding//transferase activity, transferring one-carbon groups//protein dimerization activity//protein binding//methyltransferase activity	--	O-methyltransferase, family 2;Plant methyltransferase dimerisation;O-methyltransferase COMT-type;S-adenosyl-L-methionine-dependent methyltransferase;Winged helix-like DNA-binding domain superfamily;Winged helix DNA-binding domain superfamily
TraesCS7A01G508800	186.09	0.479492	8.90363	5.44e-106	1.78e-102	TRUE	GO:0044238//GO:0051171//GO:0009058//GO:0034641//GO:0034654//GO:0006807//GO:0031323//GO:0097659//GO:0071704//GO:0065007//GO:0050789//GO:1901360//GO:0018130//GO:0044237//GO:0051252//GO:1901362//GO:0010467//GO:0009059//GO:0009987//GO:0060255//GO:0006139//GO:0019438//GO:0031326//GO:0008152//GO:1903506//GO:0009889//GO:1901576//GO:2000112//GO:0019222//GO:0010468//GO:0046483//GO:0006351//GO:0019219//GO:…	primary metabolic process//regulation of nitrogen compound metabolic process//biosynthetic process//cellular nitrogen compound metabolic process//nucleobase-containing compound biosynthetic process//nitrogen compound metabolic process//regulation of cellular metabolic process//nucleic acid-templated transcription//organic substance metabolic process//biological regulation//regulation of biologica…	--	--	GO:0005488//GO:0003674//GO:0001071//GO:0043565//GO:0003700//GO:0003677//GO:0003676//GO:0097159//GO:1901363	binding//molecular_function//nucleic acid binding transcription factor activity//sequence-specific DNA binding//transcription factor activity, sequence-specific DNA binding//DNA binding//nucleic acid binding//organic cyclic compound binding//heterocyclic compound binding	--	WRKY domain;WRKY domain superfamily
TraesCS2D01G436200	203.009	0.173281	10.5079	7.54e-106	2.4e-102	TRUE	GO:0044699//GO:0044710//GO:0008150//GO:0008152//GO:0055114	single-organism process//single-organism metabolic process//biological_process//metabolic process//oxidation-reduction process	--	--	GO:0016682//GO:0016491//GO:0016679//GO:0003674//GO:0003824//GO:0009916	oxidoreductase activity, acting on diphenols and related substances as donors, oxygen as acceptor//oxidoreductase activity//oxidoreductase activity, acting on diphenols and related substances as donors//molecular_function//catalytic activity//alternative oxidase activity	--	Alternative oxidase;Alternative oxidase superfamily
TraesCS1D01G355100	70.1914	0	14.6316	9.52e-106	2.96e-102	TRUE	GO:0050896//GO:0050832//GO:0043207//GO:0008150//GO:0051707//GO:0006952//GO:0006950//GO:0009617//GO:0098542//GO:0009607//GO:0042742//GO:0051704//GO:0009605//GO:0009620	response to stimulus//defense response to fungus//response to external biotic stimulus//biological_process//response to other organism//defense response//response to stress//response to bacterium//defense response to other organism//response to biotic stimulus//defense response to bacterium//multi-organism process//response to external stimulus//response to fungus	--	--	--	--	--	Barwin domain;Barwin, conserved site;RlpA-like domain superfamily
TraesCS2D01G289900	146.954	0.04796	11.7515	3.41e-105	1.04e-101	TRUE	GO:0044711//GO:0008152//GO:0009094//GO:0006520//GO:1901576//GO:1901564//GO:1901566//GO:0044763//GO:0006558//GO:0019752//GO:1901607//GO:0044249//GO:0043436//GO:0008652//GO:0008150//GO:0044283//GO:0006082//GO:0044710//GO:0006725//GO:0044238//GO:0016053//GO:0009058//GO:0006807//GO:0044281//GO:0044699//GO:0071704//GO:0046394//GO:0009095//GO:0009072//GO:1902223//GO:1901360//GO:1901605//GO:1901362//GO:…	single-organism biosynthetic process//metabolic process//L-phenylalanine biosynthetic process//cellular amino acid metabolic process//organic substance biosynthetic process//organonitrogen compound metabolic process//organonitrogen compound biosynthetic process//single-organism cellular process//L-phenylalanine metabolic process//carboxylic acid metabolic process//alpha-amino acid biosynthetic pr…	GO:0005623//GO:0005737//GO:0005575//GO:0005622//GO:0044464//GO:0044424	cell//cytoplasm//cellular_component//intracellular//cell part//intracellular part	GO:0016866//GO:0004106//GO:0016836//GO:0004664//GO:0016829//GO:0016853//GO:0003824//GO:0016835//GO:0003674	intramolecular transferase activity//chorismate mutase activity//hydro-lyase activity//prephenate dehydratase activity//lyase activity//isomerase activity//catalytic activity//carbon-oxygen lyase activity//molecular_function	--	Prephenate dehydratase;ACT domain;Bifunctional P-protein, chorismate mutase/prephenate dehydratase;Prephenate dehydratase, conserved site
TraesCS5B01G231000	48.7155	0.00799333	12.3567	1.36e-104	4.02e-101	TRUE	--	--	--	--	--	--	--	--
TraesCS4D01G265100	113.448	0.00848616	13.5708	1.4e-104	4.07e-101	TRUE	--	--	--	--	--	--	--	DOMON domain
TraesCS7B01G261100	121.281	0.153352	9.89029	5e-104	1.42e-100	TRUE	--	--	--	--	--	--	--	--
TraesCS1A01G094900	61.4688	0.00799333	12.699	1.4e-103	3.9e-100	TRUE	GO:0006558//GO:1901361//GO:0044763//GO:0044699//GO:0071704//GO:1901564//GO:1901565//GO:0006520//GO:0006807//GO:0044281//GO:0009074//GO:0008152//GO:1901606//GO:0044238//GO:0006559//GO:0044282//GO:0009056//GO:0046395//GO:0006725//GO:0016054//GO:0044710//GO:0009987//GO:1902221//GO:0044248//GO:0019439//GO:0006082//GO:0008150//GO:0043436//GO:0044237//GO:0044712//GO:0009063//GO:1902222//GO:0019752//GO:…	L-phenylalanine metabolic process//organic cyclic compound catabolic process//single-organism cellular process//single-organism process//organic substance metabolic process//organonitrogen compound metabolic process//organonitrogen compound catabolic process//cellular amino acid metabolic process//nitrogen compound metabolic process//small molecule metabolic process//aromatic amino acid family ca…	GO:0044464//GO:0005623//GO:0005622//GO:0044424//GO:0005575//GO:0005737	cell part//cell//intracellular//intracellular part//cellular_component//cytoplasm	GO:0003824//GO:0016840//GO:0003674//GO:0016829//GO:0016841	catalytic activity//carbon-nitrogen lyase activity//molecular_function//lyase activity//ammonia-lyase activity	--	Aromatic amino acid lyase;Phenylalanine ammonia-lyase;L-Aspartase-like;Phenylalanine/histidine ammonia-lyases, active site;Fumarase/histidase, N-terminal
TraesCS7D01G055600	60.4034	0.105885	9.43186	2.03e-103	5.5e-100	TRUE	--	--	--	--	--	--	--	--
Novel11344	0	51.3926	-13.8871	3.29e-103	8.76e-100	TRUE	GO:0010109//GO:1901576//GO:0042549//GO:0008152//GO:0044711//GO:0006575//GO:0006732//GO:0019684//GO:0044763//GO:1901566//GO:0019222//GO:1901564//GO:0044249//GO:0019752//GO:0050794//GO:0043467//GO:0044271//GO:0044710//GO:0009108//GO:0006082//GO:0044283//GO:0015979//GO:0008150//GO:0015940//GO:0072330//GO:0043436//GO:0006807//GO:0044281//GO:0034641//GO:0009058//GO:0016053//GO:0015939//GO:0031323//GO:…	regulation of photosynthesis//organic substance biosynthetic process//photosystem II stabilization//metabolic process//single-organism biosynthetic process//cellular modified amino acid metabolic process//coenzyme metabolic process//photosynthesis, light reaction//single-organism cellular process//organonitrogen compound biosynthetic process//regulation of metabolic process//organonitrogen compou…	GO:0005623//GO:0098796//GO:0034357//GO:0009579//GO:0032991//GO:0005575//GO:0009523//GO:0005622//GO:0019898//GO:0044464//GO:1902494//GO:0009521//GO:0044425//GO:0043234//GO:0044436//GO:0016020//GO:0042651//GO:1990204//GO:0009654//GO:0044424	cell//membrane protein complex//photosynthetic membrane//thylakoid//macromolecular complex//cellular_component//photosystem II//intracellular//extrinsic component of membrane//cell part//catalytic complex//photosystem//membrane part//protein complex//thylakoid part//membrane//thylakoid membrane//oxidoreductase complex//photosystem II oxygen evolving complex//intracellular part	GO:0005509//GO:0043169//GO:0016879//GO:0003824//GO:0016881//GO:0004592//GO:0016874//GO:0005488//GO:0043167//GO:0046872//GO:0003674	calcium ion binding//cation binding//ligase activity, forming carbon-nitrogen bonds//catalytic activity//acid-amino acid ligase activity//pantoate-beta-alanine ligase activity//ligase activity//binding//ion binding//metal ion binding//molecular_function	--	predicted protein [Hordeum vulgare subsp. vulgare]
TraesCS3B01G288300	85.2576	0	14.9165	2.13e-102	5.54e-99	TRUE	GO:0044238//GO:0019538//GO:0071704//GO:0006468//GO:0044237//GO:0009987//GO:0043412//GO:0006793//GO:0008152//GO:0044267//GO:0036211//GO:0006796//GO:0043170//GO:0044260//GO:0008150//GO:0006464//GO:0016310	primary metabolic process//protein metabolic process//organic substance metabolic process//protein phosphorylation//cellular metabolic process//cellular process//macromolecule modification//phosphorus metabolic process//metabolic process//cellular protein metabolic process//protein modification process//phosphate-containing compound metabolic process//macromolecule metabolic process//cellular mac…	--	--	GO:0004672//GO:0016773//GO:0032559//GO:0003824//GO:0032549//GO:0001883//GO:0005488//GO:0016772//GO:0043167//GO:0035639//GO:0036094//GO:0043168//GO:0097367//GO:0005524//GO:0032553//GO:0032550//GO:0003674//GO:1901265//GO:0016740//GO:0032555//GO:0000166//GO:0017076//GO:0030554//GO:0016301//GO:0001882//GO:1901363//GO:0097159	protein kinase activity//phosphotransferase activity, alcohol group as acceptor//adenyl ribonucleotide binding//catalytic activity//ribonucleoside binding//purine nucleoside binding//binding//transferase activity, transferring phosphorus-containing groups//ion binding//purine ribonucleoside triphosphate binding//small molecule binding//anion binding//carbohydrate derivative binding//ATP binding//…	--	Protein kinase domain;Protein kinase-like domain superfamily;Protein kinase, ATP binding site
Novel13623	26.1891	0	13.2204	1.49e-101	3.81e-98	TRUE	--	--	--	--	--	--	--	hypothetical protein F775_28971 [Aegilops tauschii]
TraesCS2B01G459100	182.869	0.720169	8.30352	3.67e-101	9.19e-98	TRUE	GO:0044699//GO:0055114//GO:0008152//GO:0044710//GO:0008150	single-organism process//oxidation-reduction process//metabolic process//single-organism metabolic process//biological_process	--	--	GO:0003824//GO:0016491//GO:0016682//GO:0003674//GO:0016679//GO:0009916	catalytic activity//oxidoreductase activity//oxidoreductase activity, acting on diphenols and related substances as donors, oxygen as acceptor//molecular_function//oxidoreductase activity, acting on diphenols and related substances as donors//alternative oxidase activity	--	Alternative oxidase;Alternative oxidase superfamily
TraesCS2B01G125200	353.166	0.0559533	12.8026	3.99e-101	9.81e-98	TRUE	GO:0044712//GO:0006950//GO:0044248//GO:0044710//GO:0042744//GO:0042743//GO:0008150//GO:0008152//GO:0044763//GO:0055114//GO:0050896//GO:0072593//GO:0006979//GO:0044237//GO:0009987//GO:0009056//GO:0044699	single-organism catabolic process//response to stress//cellular catabolic process//single-organism metabolic process//hydrogen peroxide catabolic process//hydrogen peroxide metabolic process//biological_process//metabolic process//single-organism cellular process//oxidation-reduction process//response to stimulus//reactive oxygen species metabolic process//response to oxidative stress//cellular m…	--	--	GO:0046906//GO:1901363//GO:0097159//GO:0016209//GO:0016684//GO:0016491//GO:0003674//GO:0003824//GO:0004601//GO:0005488//GO:0020037	tetrapyrrole binding//heterocyclic compound binding//organic cyclic compound binding//antioxidant activity//oxidoreductase activity, acting on peroxide as acceptor//oxidoreductase activity//molecular_function//catalytic activity//peroxidase activity//binding//heme binding	--	Plant peroxidase;Haem peroxidase, plant/fungal/bacterial;Haem peroxidase;Peroxidases heam-ligand binding site;Peroxidase, active site;Secretory peroxidase
TraesCS2D01G218700	292.026	0.535938	9.39143	9.34e-101	2.25e-97	TRUE	GO:0009074//GO:0044281//GO:0006807//GO:0006559//GO:0044238//GO:1901565//GO:0071704//GO:0044699//GO:0009063//GO:0044237//GO:0009072//GO:1901575//GO:1901605//GO:1901360//GO:1902221//GO:0019439//GO:0009056//GO:0009987//GO:0006520//GO:0044282//GO:1901606//GO:0008152//GO:0044763//GO:1901361//GO:0006558//GO:1901564//GO:1902222//GO:0044712//GO:0019752//GO:0044248//GO:0006082//GO:0046395//GO:0044710//GO:…	aromatic amino acid family catabolic process//small molecule metabolic process//nitrogen compound metabolic process//L-phenylalanine catabolic process//primary metabolic process//organonitrogen compound catabolic process//organic substance metabolic process//single-organism process//cellular amino acid catabolic process//cellular metabolic process//aromatic amino acid family metabolic process//or…	GO:0005622//GO:0044464//GO:0044424//GO:0005623//GO:0005737//GO:0005575	intracellular//cell part//intracellular part//cell//cytoplasm//cellular_component	GO:0003824//GO:0016841//GO:0003674//GO:0016840//GO:0016829	catalytic activity//ammonia-lyase activity//molecular_function//carbon-nitrogen lyase activity//lyase activity	--	Aromatic amino acid lyase;Phenylalanine ammonia-lyase;L-Aspartase-like;Phenylalanine/histidine ammonia-lyases, active site;Phenylalanine ammonia-lyase, shielding domain superfamily;Fumarase/histidase, N-terminal
TraesCS6B01G258600	73.819	0	14.719	9.98e-101	2.36e-97	TRUE	GO:1901361//GO:0006558//GO:0044763//GO:1901564//GO:0006520//GO:1901606//GO:0008152//GO:0044282//GO:0046395//GO:0044710//GO:0016054//GO:0006725//GO:0044248//GO:0006082//GO:0008150//GO:0043436//GO:0044712//GO:1902222//GO:0019752//GO:0071704//GO:0044699//GO:1901565//GO:0044281//GO:0006807//GO:0009074//GO:0044238//GO:0006559//GO:0009056//GO:0009987//GO:1902221//GO:0019439//GO:0044237//GO:0009063//GO:…	organic cyclic compound catabolic process//L-phenylalanine metabolic process//single-organism cellular process//organonitrogen compound metabolic process//cellular amino acid metabolic process//alpha-amino acid catabolic process//metabolic process//small molecule catabolic process//carboxylic acid catabolic process//single-organism metabolic process//organic acid catabolic process//cellular aroma…	GO:0005623//GO:0005575//GO:0005737//GO:0044464//GO:0005622//GO:0044424	cell//cellular_component//cytoplasm//cell part//intracellular//intracellular part	GO:0016840//GO:0016829//GO:0003824//GO:0003674//GO:0016841	carbon-nitrogen lyase activity//lyase activity//catalytic activity//molecular_function//ammonia-lyase activity	--	Aromatic amino acid lyase;Phenylalanine ammonia-lyase;L-Aspartase-like;Phenylalanine/histidine ammonia-lyases, active site;Phenylalanine ammonia-lyase, shielding domain superfamily;Fumarase/histidase, N-terminal
TraesCS4A01G126400	65.0149	0.116342	9.44146	2.73e-100	6.33e-97	TRUE	--	--	--	--	--	--	--	VQ
TraesCS2D01G377500	185.02	0.080919	11.3977	3.9e-100	8.88e-97	TRUE	GO:0019752//GO:0044712//GO:1902222//GO:0008150//GO:0043436//GO:0044710//GO:0006725//GO:0016054//GO:0046395//GO:0006082//GO:0044248//GO:0008152//GO:1901606//GO:0044282//GO:0006520//GO:1901564//GO:0006558//GO:1901361//GO:0044763//GO:1901360//GO:1901605//GO:1901575//GO:0009072//GO:0044237//GO:0009063//GO:0009987//GO:0009056//GO:0019439//GO:1902221//GO:0044238//GO:0006559//GO:0006807//GO:0044281//GO:…	carboxylic acid metabolic process//single-organism catabolic process//erythrose 4-phosphate/phosphoenolpyruvate family amino acid catabolic process//biological_process//oxoacid metabolic process//single-organism metabolic process//cellular aromatic compound metabolic process//organic acid catabolic process//carboxylic acid catabolic process//organic acid metabolic process//cellular catabolic proc…	GO:0005575//GO:0005737//GO:0005623//GO:0044424//GO:0005622//GO:0044464	cellular_component//cytoplasm//cell//intracellular part//intracellular//cell part	GO:0016829//GO:0016840//GO:0016841//GO:0003674//GO:0003824	lyase activity//carbon-nitrogen lyase activity//ammonia-lyase activity//molecular_function//catalytic activity	--	Aromatic amino acid lyase;Phenylalanine ammonia-lyase;L-Aspartase-like;Phenylalanine/histidine ammonia-lyases, active site;Phenylalanine ammonia-lyase, shielding domain superfamily;Fumarase/histidase, N-terminal
TraesCS7B01G065700	61.6003	0	14.4554	1.55e-99	3.46e-96	TRUE	GO:0042221//GO:0001101//GO:0009414//GO:0009628//GO:0006950//GO:0010035//GO:1901700//GO:0008150//GO:0009415//GO:0050896//GO:0006979	response to chemical//response to acid chemical//response to water deprivation//response to abiotic stimulus//response to stress//response to inorganic substance//response to oxygen-containing compound//biological_process//response to water//response to stimulus//response to oxidative stress	--	--	GO:0003674//GO:0005488//GO:0097159//GO:1901363//GO:0003676	molecular_function//binding//organic cyclic compound binding//heterocyclic compound binding//nucleic acid binding	--	Zinc finger C2H2-type;Zinc finger C2H2 superfamily
TraesCS3B01G526700	164.392	1.46837	7.12022	4.61e-99	1.02e-95	TRUE	GO:0008152//GO:0008150//GO:0071704//GO:0044238//GO:0005975	metabolic process//biological_process//organic substance metabolic process//primary metabolic process//carbohydrate metabolic process	--	--	GO:0016798//GO:0003824//GO:0003674//GO:0016787//GO:0004553	hydrolase activity, acting on glycosyl bonds//catalytic activity//molecular_function//hydrolase activity//hydrolase activity, hydrolyzing O-glycosyl compounds	--	Glycoside hydrolase family 17;Glycoside hydrolase superfamily
TraesCS4D01G015000	61.1677	0	14.4468	5.25e-99	1.14e-95	TRUE	GO:0010033//GO:0009733//GO:0009725//GO:0042221//GO:0009719//GO:0050896//GO:0008150	response to organic substance//response to auxin//response to hormone//response to chemical//response to endogenous stimulus//response to stimulus//biological_process	--	--	--	--	--	Small auxin-up RNA
TraesCS4A01G034500	71.6984	0.00799333	12.9086	1.03e-98	2.2e-95	TRUE	--	--	--	--	GO:0071949//GO:0097159//GO:1901363//GO:0050660//GO:0050662//GO:0048037//GO:0005488//GO:0043168//GO:0043167//GO:0036094//GO:0000166//GO:0003674//GO:1901265	FAD binding//organic cyclic compound binding//heterocyclic compound binding//flavin adenine dinucleotide binding//coenzyme binding//cofactor binding//binding//anion binding//ion binding//small molecule binding//nucleotide binding//molecular_function//nucleoside phosphate binding	--	FAD-binding domain;FAD/NAD(P)-binding domain superfamily
TraesCS1D01G039300	113.605	0	15.3332	3.3e-98	6.91e-95	TRUE	GO:0006559//GO:0044238//GO:0009074//GO:0006807//GO:0044281//GO:1901565//GO:0044699//GO:0071704//GO:0009072//GO:1901575//GO:1901360//GO:1901605//GO:0009063//GO:0044237//GO:1902221//GO:0019439//GO:0009056//GO:0009987//GO:0044282//GO:0008152//GO:1901606//GO:0006520//GO:1901564//GO:0044763//GO:0006558//GO:1901361//GO:0019752//GO:1902222//GO:0044712//GO:0043436//GO:0008150//GO:0044248//GO:0006082//GO:…	L-phenylalanine catabolic process//primary metabolic process//aromatic amino acid family catabolic process//nitrogen compound metabolic process//small molecule metabolic process//organonitrogen compound catabolic process//single-organism process//organic substance metabolic process//aromatic amino acid family metabolic process//organic substance catabolic process//organic cyclic compound metaboli…	GO:0005622//GO:0044464//GO:0044424//GO:0005623//GO:0005737//GO:0005575	intracellular//cell part//intracellular part//cell//cytoplasm//cellular_component	GO:0003824//GO:0016841//GO:0003674//GO:0016840//GO:0016829	catalytic activity//ammonia-lyase activity//molecular_function//carbon-nitrogen lyase activity//lyase activity	--	Aromatic amino acid lyase;Phenylalanine ammonia-lyase;L-Aspartase-like;Phenylalanine/histidine ammonia-lyases, active site;Phenylalanine ammonia-lyase, shielding domain superfamily;Fumarase/histidase, N-terminal
TraesCS4D01G102900	100.464	0	15.1578	4.51e-98	9.28e-95	TRUE	--	--	--	--	--	--	--	--
TraesCS5B01G520400	35.5322	0.0404595	9.97169	6.63e-98	1.34e-94	TRUE	GO:0044706//GO:0048544//GO:0051704//GO:0022414//GO:0009987//GO:0009856//GO:0044699//GO:0008150//GO:0032501//GO:0044703//GO:0044763//GO:0008037//GO:0007154//GO:0009875	multi-multicellular organism process//recognition of pollen//multi-organism process//reproductive process//cellular process//pollination//single-organism process//biological_process//multicellular organismal process//multi-organism reproductive process//single-organism cellular process//cell recognition//cell communication//pollen-pistil interaction	--	--	--	--	--	S-locus glycoprotein domain;Bulb-type lectin domain;PAN/Apple domain;Bulb-type lectin domain superfamily
TraesCS4B01G302200	151.585	0	15.7566	1.67e-97	3.32e-94	TRUE	--	--	--	--	GO:0016746//GO:0003674//GO:0016740//GO:0016747//GO:0003824	transferase activity, transferring acyl groups//molecular_function//transferase activity//transferase activity, transferring acyl groups other than amino-acyl groups//catalytic activity	--	Transferase;Chloramphenicol acetyltransferase-like domain superfamily
TraesCS2B01G398300	93.0943	0	15.0509	1.71e-97	3.37e-94	TRUE	GO:1901565//GO:0071704//GO:0044699//GO:0009074//GO:0044281//GO:0006807//GO:0006559//GO:0044238//GO:1902221//GO:0019439//GO:0009056//GO:0009987//GO:0009063//GO:0044237//GO:0009072//GO:1901575//GO:1901605//GO:1901360//GO:0044763//GO:1901361//GO:0006558//GO:1901564//GO:0006520//GO:0044282//GO:1901606//GO:0008152//GO:0044248//GO:0006082//GO:0046395//GO:0044710//GO:0016054//GO:0006725//GO:0043436//GO:…	organonitrogen compound catabolic process//organic substance metabolic process//single-organism process//aromatic amino acid family catabolic process//small molecule metabolic process//nitrogen compound metabolic process//L-phenylalanine catabolic process//primary metabolic process//erythrose 4-phosphate/phosphoenolpyruvate family amino acid metabolic process//aromatic compound catabolic process/…	GO:0044464//GO:0005622//GO:0044424//GO:0005623//GO:0005737//GO:0005575	cell part//intracellular//intracellular part//cell//cytoplasm//cellular_component	GO:0003824//GO:0003674//GO:0016841//GO:0016840//GO:0016829	catalytic activity//molecular_function//ammonia-lyase activity//carbon-nitrogen lyase activity//lyase activity	--	Aromatic amino acid lyase;Phenylalanine ammonia-lyase;L-Aspartase-like;Phenylalanine/histidine ammonia-lyases, active site;Fumarase/histidase, N-terminal;Phenylalanine ammonia-lyase, shielding domain superfamily
TraesCS4B01G178500	29.7258	0.00799333	11.6472	1.88e-97	3.63e-94	TRUE	--	--	--	--	--	--	--	VQ
TraesCS7B01G138400	29.4223	0	13.3931	2.32e-97	4.43e-94	TRUE	GO:0044699//GO:0051234//GO:0009987//GO:0051179//GO:0044763//GO:0055085//GO:0008150//GO:1902578//GO:0044765//GO:0006810	single-organism process//establishment of localization//cellular process//localization//single-organism cellular process//transmembrane transport//biological_process//single-organism localization//single-organism transport//transport	--	--	--	--	--	Mitochondrial carrier protein;Mitochondrial substrate/solute carrier;Mitochondrial carrier domain superfamily
TraesCS5B01G211000	92.0749	0.0804261	10.411	3.25e-97	6.09e-94	TRUE	--	--	--	--	--	--	--	Tify domain;CO/COL/TOC1, conserved site
TraesCS2A01G490500	54.9568	0.00799333	12.5142	4.67e-97	8.65e-94	TRUE	GO:0044699//GO:0008152//GO:0055114//GO:0008150//GO:0044710	single-organism process//metabolic process//oxidation-reduction process//biological_process//single-organism metabolic process	--	--	GO:0003824//GO:0020037//GO:0005488//GO:0043167//GO:0016705//GO:0003674//GO:0016491//GO:0046872//GO:0005506//GO:0046906//GO:0043169//GO:0046914//GO:1901363//GO:0097159	catalytic activity//heme binding//binding//ion binding//oxidoreductase activity, acting on paired donors, with incorporation or reduction of molecular oxygen//molecular_function//oxidoreductase activity//metal ion binding//iron ion binding//tetrapyrrole binding//cation binding//transition metal ion binding//heterocyclic compound binding//organic cyclic compound binding	--	Cytochrome P450;Cytochrome P450, E-class, group I;Cytochrome P450, conserved site;Cytochrome P450 superfamily
TraesCS2A01G438300	58.3378	0	14.365	1.03e-96	1.88e-93	TRUE	GO:0008152//GO:0055114//GO:0044710//GO:0008150//GO:0044699	metabolic process//oxidation-reduction process//single-organism metabolic process//biological_process//single-organism process	--	--	GO:0009916//GO:0003824//GO:0016491//GO:0016682//GO:0016679//GO:0003674	alternative oxidase activity//catalytic activity//oxidoreductase activity//oxidoreductase activity, acting on diphenols and related substances as donors, oxygen as acceptor//oxidoreductase activity, acting on diphenols and related substances as donors//molecular_function	--	Alternative oxidase;Alternative oxidase superfamily
Novel13329	21.1689	0	12.913	1.06e-96	1.91e-93	TRUE	GO:0071704//GO:0034641//GO:0071840//GO:0006807//GO:0044238//GO:0006996//GO:0009987//GO:0006139//GO:0044237//GO:0051276//GO:1901360//GO:0071103//GO:0046483//GO:0006259//GO:0008152//GO:0016043//GO:0006725//GO:0043170//GO:0044260//GO:0008150//GO:0006265//GO:0090304	organic substance metabolic process//cellular nitrogen compound metabolic process//cellular component organization or biogenesis//nitrogen compound metabolic process//primary metabolic process//organelle organization//cellular process//nucleobase-containing compound metabolic process//cellular metabolic process//chromosome organization//organic cyclic compound metabolic process//DNA conformation …	GO:0043228//GO:0044464//GO:0043226//GO:0005622//GO:0044424//GO:0005623//GO:0043232//GO:0005694//GO:0043229//GO:0005575	non-membrane-bounded organelle//cell part//organelle//intracellular//intracellular part//cell//intracellular non-membrane-bounded organelle//chromosome//intracellular organelle//cellular_component	GO:0032549//GO:0001883//GO:0005488//GO:0003824//GO:0032559//GO:0000166//GO:0032555//GO:0032553//GO:0032550//GO:0003674//GO:1901265//GO:0043168//GO:0097367//GO:0005524//GO:0043167//GO:0036094//GO:0035639//GO:0030554//GO:0017076//GO:0003677//GO:0003676//GO:0016853//GO:1901363//GO:0097159//GO:0003916//GO:0001882	ribonucleoside binding//purine nucleoside binding//binding//catalytic activity//adenyl ribonucleotide binding//nucleotide binding//purine ribonucleotide binding//ribonucleotide binding//purine ribonucleoside binding//molecular_function//nucleoside phosphate binding//anion binding//carbohydrate derivative binding//ATP binding//ion binding//small molecule binding//purine ribonucleoside triphosphate…	--	--
TraesCS7B01G262800	30.2818	0.0159867	10.8995	4.63e-96	8.2e-93	TRUE	--	--	--	--	--	--	--	Cysteine-rich transmembrane CYSTM domain
TraesCS3A01G248700	65.994	0	14.5442	6.47e-96	1.13e-92	TRUE	GO:0019438//GO:0060255//GO:0009987//GO:0006139//GO:0010467//GO:0009059//GO:0044237//GO:0051252//GO:1901362//GO:1901360//GO:0018130//GO:0050789//GO:0071704//GO:0065007//GO:0034654//GO:0006807//GO:0034641//GO:0051171//GO:0009058//GO:0097659//GO:0031323//GO:0044238//GO:0006725//GO:0016070//GO:0032774//GO:0044260//GO:0008150//GO:0080090//GO:0043170//GO:0090304//GO:0006355//GO:0034645//GO:0044249//GO:…	aromatic compound biosynthetic process//regulation of macromolecule metabolic process//cellular process//nucleobase-containing compound metabolic process//gene expression//macromolecule biosynthetic process//cellular metabolic process//regulation of RNA metabolic process//organic cyclic compound biosynthetic process//organic cyclic compound metabolic process//heterocycle biosynthetic process//reg…	--	--	GO:0043565//GO:0003674//GO:0001071//GO:0005488//GO:1901363//GO:0097159//GO:0003677//GO:0003700//GO:0003676	sequence-specific DNA binding//molecular_function//nucleic acid binding transcription factor activity//binding//heterocyclic compound binding//organic cyclic compound binding//DNA binding//transcription factor activity, sequence-specific DNA binding//nucleic acid binding	--	WRKY domain;WRKY domain superfamily
TraesCS2B01G171200	238.68	0.131836	11.1193	7.75e-96	1.34e-92	TRUE	GO:0008152//GO:0008150	metabolic process//biological_process	--	--	GO:0003824//GO:0003674	catalytic activity//molecular_function	--	AMP-dependent synthetase/ligase;AMP-binding, conserved site;AMP-binding enzyme, C-terminal domain
TraesCS2B01G518900	25.4983	0	13.1796	3.12e-95	5.3e-92	TRUE	--	--	--	--	GO:0016740//GO:0003674//GO:0016746//GO:0003824//GO:0016747	transferase activity//molecular_function//transferase activity, transferring acyl groups//catalytic activity//transferase activity, transferring acyl groups other than amino-acyl groups	--	Transferase;Chloramphenicol acetyltransferase-like domain superfamily
TraesCS6D01G240300	58.3231	0.0574318	10.2316	5.2e-95	8.73e-92	TRUE	--	--	--	--	--	--	--	Zinc finger, RING-type;Zinc finger, RING/FYVE/PHD-type
TraesCS3A01G255600	81.618	0.0319733	11.4589	3.54e-94	5.86e-91	TRUE	GO:0044238//GO:0019538//GO:0006468//GO:0071704//GO:0044237//GO:0043412//GO:0009987//GO:0006793//GO:0008152//GO:0044267//GO:0036211//GO:0016310//GO:0006464//GO:0008150//GO:0044260//GO:0006796//GO:0043170	primary metabolic process//protein metabolic process//protein phosphorylation//organic substance metabolic process//cellular metabolic process//macromolecule modification//cellular process//phosphorus metabolic process//metabolic process//cellular protein metabolic process//protein modification process//phosphorylation//cellular protein modification process//biological_process//cellular macromole…	--	--	GO:0003824//GO:0016773//GO:0004672//GO:0032559//GO:0016772//GO:0005488//GO:0032549//GO:0001883//GO:0043168//GO:0005524//GO:0097367//GO:0043167//GO:0035639//GO:0036094//GO:0032555//GO:0000166//GO:1901265//GO:0003674//GO:0032550//GO:0032553//GO:0016740//GO:0017076//GO:0016301//GO:0030554//GO:0001882//GO:0097159//GO:1901363	catalytic activity//phosphotransferase activity, alcohol group as acceptor//protein kinase activity//adenyl ribonucleotide binding//transferase activity, transferring phosphorus-containing groups//binding//ribonucleoside binding//purine nucleoside binding//anion binding//ATP binding//carbohydrate derivative binding//ion binding//purine ribonucleoside triphosphate binding//small molecule binding//…	--	Protein kinase domain;Serine/threonine-protein kinase, active site;Protein kinase-like domain superfamily;Protein kinase, ATP binding site
TraesCS2D01G491000	80.0189	0	14.8122	4.97e-94	8.13e-91	TRUE	GO:0055114//GO:0008152//GO:0044710//GO:0008150//GO:0044699	oxidation-reduction process//metabolic process//single-organism metabolic process//biological_process//single-organism process	--	--	GO:0005506//GO:0097159//GO:1901363//GO:0046914//GO:0043169//GO:0046906//GO:0005488//GO:0020037//GO:0003824//GO:0046872//GO:0016491//GO:0003674//GO:0016705//GO:0043167	iron ion binding//organic cyclic compound binding//heterocyclic compound binding//transition metal ion binding//cation binding//tetrapyrrole binding//binding//heme binding//catalytic activity//metal ion binding//oxidoreductase activity//molecular_function//oxidoreductase activity, acting on paired donors, with incorporation or reduction of molecular oxygen//ion binding	--	Cytochrome P450;Cytochrome P450, E-class, group I;Cytochrome P450, conserved site;Cytochrome P450 superfamily
TraesCS7D01G161800	70.8437	0	14.6581	6.25e-94	1.01e-90	TRUE	GO:0042221//GO:0001101//GO:0009414//GO:0050896//GO:0009415//GO:0006979//GO:0008150//GO:1901700//GO:0009628//GO:0010035//GO:0006950	response to chemical//response to acid chemical//response to water deprivation//response to stimulus//response to water//response to oxidative stress//biological_process//response to oxygen-containing compound//response to abiotic stimulus//response to inorganic substance//response to stress	--	--	GO:0005488//GO:0003674//GO:0003676//GO:0097159//GO:1901363	binding//molecular_function//nucleic acid binding//organic cyclic compound binding//heterocyclic compound binding	--	Zinc finger C2H2-type;Zinc finger C2H2 superfamily
TraesCS7A01G450400	97.809	0.781051	7.30671	8.36e-94	1.33e-90	TRUE	--	--	--	--	GO:0043169//GO:0005509//GO:0043167//GO:0046872//GO:0003674//GO:0005488	cation binding//calcium ion binding//ion binding//metal ion binding//molecular_function//binding	--	EF-hand domain;EF-hand domain pair;EF-Hand 1, calcium-binding site
TraesCS1A01G358100	72.5564	0.259729	8.41467	8.9e-94	1.4e-90	TRUE	GO:1901360//GO:0018130//GO:0051252//GO:0044237//GO:1901362//GO:0010467//GO:0009059//GO:0006139//GO:0009987//GO:0060255//GO:0019438//GO:0044238//GO:0051171//GO:0009058//GO:0034641//GO:0034654//GO:0006807//GO:0031323//GO:0097659//GO:0071704//GO:0065007//GO:0050789//GO:0044271//GO:0050794//GO:0044249//GO:0034645//GO:0090304//GO:0006355//GO:2001141//GO:0043170//GO:0008150//GO:0080090//GO:0044260//GO:…	organic cyclic compound metabolic process//heterocycle biosynthetic process//regulation of RNA metabolic process//cellular metabolic process//organic cyclic compound biosynthetic process//gene expression//macromolecule biosynthetic process//nucleobase-containing compound metabolic process//cellular process//regulation of macromolecule metabolic process//aromatic compound biosynthetic process//pri…	--	--	GO:0003674//GO:0001071//GO:0043565//GO:0005488//GO:0097159//GO:1901363//GO:0003700//GO:0003677//GO:0003676	molecular_function//nucleic acid binding transcription factor activity//sequence-specific DNA binding//binding//organic cyclic compound binding//heterocyclic compound binding//transcription factor activity, sequence-specific DNA binding//DNA binding//nucleic acid binding	--	WRKY domain;WRKY domain superfamily
TraesCS7D01G370800	82.753	0.0799333	10.2299	1.28e-93	1.99e-90	TRUE	--	--	--	--	--	--	--	Zinc finger, RING-type;Zinc finger, RING/FYVE/PHD-type
TraesCS4D01G180100	83.8731	0.1199	9.6909	1.38e-93	2.12e-90	TRUE	--	--	--	--	--	--	--	VQ
TraesCS4A01G007800	125.15	0.433996	8.48973	1.69e-93	2.56e-90	TRUE	--	--	--	--	--	--	--	Tify domain;CO/COL/TOC1, conserved site
TraesCS2D01G582000	78.0281	0	14.7828	2.22e-93	3.33e-90	TRUE	--	--	--	--	GO:0016747//GO:0003824//GO:0016746//GO:0003674//GO:0016740	transferase activity, transferring acyl groups other than amino-acyl groups//catalytic activity//transferase activity, transferring acyl groups//molecular_function//transferase activity	--	Transferase;Chloramphenicol acetyltransferase-like domain superfamily
TraesCS7D01G494900	62.4905	0.189761	8.68193	4.42e-93	6.57e-90	TRUE	--	--	--	--	--	--	--	DnaJ domain;Chaperone J-domain superfamily
TraesCS4D01G296000	144.537	1.48939	6.91447	6.71e-93	9.84e-90	TRUE	--	--	--	--	--	--	--	Tify domain;CO/COL/TOC1, conserved site
TraesCS6B01G091500	21.5189	0	12.9378	7.55e-93	1.1e-89	TRUE	GO:0008152//GO:0008150	metabolic process//biological_process	--	--	GO:0003824//GO:0005488//GO:0016835//GO:0043167//GO:0046872//GO:0003674//GO:0016829//GO:0043169//GO:0010333//GO:0000287//GO:0016838	catalytic activity//binding//carbon-oxygen lyase activity//ion binding//metal ion binding//molecular_function//lyase activity//cation binding//terpene synthase activity//magnesium ion binding//carbon-oxygen lyase activity, acting on phosphates	--	Terpene synthase, N-terminal domain;Terpene synthase, metal-binding domain;Terpenoid cyclases/protein prenyltransferase alpha-alpha toroid;Isoprenoid synthase domain superfamily;Terpene synthase, N-terminal domain superfamily
TraesCS7D01G358000	55.7129	0.115849	9.21628	2.29e-92	3.28e-89	TRUE	--	--	--	--	--	--	--	Cysteine-rich transmembrane CYSTM domain
TraesCS7B01G089400	74.7983	0.235749	8.59598	3.41e-92	4.83e-89	TRUE	--	--	--	--	--	--	--	Shikimate kinase/Threonine synthase-like 1;Shikimate kinase, conserved site;P-loop containing nucleoside triphosphate hydrolase;Shikimate kinase/gluconokinase
TraesCS6D01G246400	145.942	0	15.7058	7.09e-92	9.95e-89	TRUE	GO:0051179//GO:0044763//GO:1902578//GO:0008150//GO:0006810//GO:0044765//GO:0055085//GO:0044699//GO:0009987//GO:0051234	localization//single-organism cellular process//single-organism localization//biological_process//transport//single-organism transport//transmembrane transport//single-organism process//cellular process//establishment of localization	GO:0005575//GO:0016020	cellular_component//membrane	GO:0005215//GO:0003674//GO:0022857	transporter activity//molecular_function//transmembrane transporter activity	--	Proton-dependent oligopeptide transporter family;Major facilitator superfamily domain;MFS transporter superfamily
TraesCS7A01G184600	87.0161	0.599885	7.46909	8.47e-92	1.17e-88	TRUE	--	--	--	--	--	--	--	Shikimate kinase/Threonine synthase-like 1;Shikimate kinase, conserved site;P-loop containing nucleoside triphosphate hydrolase;Shikimate kinase/gluconokinase
TraesCS3B01G362800	28.2266	0.00799333	11.5648	9.07e-92	1.25e-88	TRUE	GO:0008152//GO:0008150	metabolic process//biological_process	--	--	GO:0016758//GO:0003824//GO:0016757//GO:0003674//GO:0016740	transferase activity, transferring hexosyl groups//catalytic activity//transferase activity, transferring glycosyl groups//molecular_function//transferase activity	--	UDP-glucuronosyl/UDP-glucosyltransferase;UDP-glycosyltransferase family, conserved site
TraesCS2D01G162300	93.3711	0.773658	7.2165	9.77e-92	1.33e-88	TRUE	--	--	--	--	GO:0005488//GO:0003674//GO:0046872//GO:0043167//GO:0005509//GO:0043169	binding//molecular_function//metal ion binding//ion binding//calcium ion binding//cation binding	--	EF-hand domain;EF-hand domain pair;EF-Hand 1, calcium-binding site
TraesCS2B01G519000	66.0324	0	14.535	2.14e-91	2.87e-88	TRUE	GO:0008152//GO:0055114//GO:0044710//GO:0008150//GO:0044699	metabolic process//oxidation-reduction process//single-organism metabolic process//biological_process//single-organism process	--	--	GO:0005506//GO:0046914//GO:0043169//GO:0046906//GO:1901363//GO:0097159//GO:0003824//GO:0005488//GO:0020037//GO:0043167//GO:0046872//GO:0016491//GO:0016705//GO:0003674	iron ion binding//transition metal ion binding//cation binding//tetrapyrrole binding//heterocyclic compound binding//organic cyclic compound binding//catalytic activity//binding//heme binding//ion binding//metal ion binding//oxidoreductase activity//oxidoreductase activity, acting on paired donors, with incorporation or reduction of molecular oxygen//molecular_function	--	Cytochrome P450;Cytochrome P450, E-class, group I;Cytochrome P450, conserved site;Cytochrome P450 superfamily
TraesCS6D01G211200	31.9592	0	13.5113	2.88e-91	3.83e-88	TRUE	--	--	--	--	GO:1901363//GO:0097159//GO:0003677//GO:0003676//GO:0003674//GO:0005488	heterocyclic compound binding//organic cyclic compound binding//DNA binding//nucleic acid binding//molecular_function//binding	--	SANT/Myb domain;Homeobox-like domain superfamily;Myb domain
TraesCS2D01G491100	37.1184	0	13.7187	3.23e-91	4.25e-88	TRUE	--	--	--	--	GO:0003824//GO:0016747//GO:0016740//GO:0003674//GO:0016746	catalytic activity//transferase activity, transferring acyl groups other than amino-acyl groups//transferase activity//molecular_function//transferase activity, transferring acyl groups	--	Transferase;Chloramphenicol acetyltransferase-like domain superfamily
TraesCS7A01G391100	284.001	0.04796	12.7102	4.01e-91	5.23e-88	TRUE	--	--	GO:0005575//GO:0016020	cellular_component//membrane	GO:0016462//GO:1901363//GO:0097159//GO:0016818//GO:0001882//GO:0016817//GO:0016887//GO:0030554//GO:0017076//GO:0017111//GO:0032553//GO:0003674//GO:1901265//GO:0032550//GO:0000166//GO:0032555//GO:0016787//GO:0036094//GO:0035639//GO:0043167//GO:0097367//GO:0005524//GO:0043168//GO:0032549//GO:0001883//GO:0005488//GO:0032559//GO:0003824	pyrophosphatase activity//heterocyclic compound binding//organic cyclic compound binding//hydrolase activity, acting on acid anhydrides, in phosphorus-containing anhydrides//nucleoside binding//hydrolase activity, acting on acid anhydrides//ATPase activity//adenyl nucleotide binding//purine nucleotide binding//nucleoside-triphosphatase activity//ribonucleotide binding//molecular_function//nucleos…	--	ABC transporter-like;AAA+ ATPase domain;ABC-2 type transporter;Plant PDR ABC transporter associated;P-loop containing nucleoside triphosphate hydrolase;ABC-transporter N-terminal domain;ATP-binding cassette transporter, PDR-like subfamily G, domain 2
TraesCS7D01G186100	115.267	0.14733	9.8868	4.77e-91	6.14e-88	TRUE	--	--	--	--	--	--	--	Shikimate kinase/Threonine synthase-like 1;Shikimate kinase, conserved site;P-loop containing nucleoside triphosphate hydrolase;Shikimate kinase/gluconokinase
TraesCS5D01G365800	85.4017	0	14.9313	4.92e-91	6.28e-88	TRUE	GO:0008150//GO:0008152	biological_process//metabolic process	--	--	GO:0003674//GO:0003824	molecular_function//catalytic activity	--	AMP-dependent synthetase/ligase;AMP-binding, conserved site;AMP-binding enzyme, C-terminal domain
TraesCS2B01G398000	142.113	0.0334518	12.269	2.24e-90	2.83e-87	TRUE	GO:1901360//GO:1901605//GO:1901575//GO:0009072//GO:0044237//GO:0009063//GO:0009987//GO:0009056//GO:0019439//GO:1902221//GO:0044238//GO:0006559//GO:0006807//GO:0044281//GO:0009074//GO:0044699//GO:0071704//GO:1901565//GO:0019752//GO:0044712//GO:1902222//GO:0008150//GO:0043436//GO:0006725//GO:0016054//GO:0044710//GO:0046395//GO:0006082//GO:0044248//GO:0008152//GO:1901606//GO:0044282//GO:0006520//GO:…	organic cyclic compound metabolic process//alpha-amino acid metabolic process//organic substance catabolic process//aromatic amino acid family metabolic process//cellular metabolic process//cellular amino acid catabolic process//cellular process//catabolic process//aromatic compound catabolic process//erythrose 4-phosphate/phosphoenolpyruvate family amino acid metabolic process//primary metabolic…	GO:0044424//GO:0005622//GO:0044464//GO:0005575//GO:0005737//GO:0005623	intracellular part//intracellular//cell part//cellular_component//cytoplasm//cell	GO:0016841//GO:0003674//GO:0003824//GO:0016829//GO:0016840	ammonia-lyase activity//molecular_function//catalytic activity//lyase activity//carbon-nitrogen lyase activity	--	Aromatic amino acid lyase;Phenylalanine ammonia-lyase;L-Aspartase-like;Phenylalanine/histidine ammonia-lyases, active site;Phenylalanine ammonia-lyase, shielding domain superfamily;Fumarase/histidase, N-terminal
TraesCS3A01G303200	109.025	0.314096	8.77944	3.98e-90	4.97e-87	TRUE	GO:0071554//GO:0008150//GO:0071669//GO:0009987	cell wall organization or biogenesis//biological_process//plant-type cell wall organization or biogenesis//cellular process	--	--	GO:0016866//GO:0016853//GO:0003824//GO:0003674	intramolecular transferase activity//isomerase activity//catalytic activity//molecular_function	--	Reversibly glycosylated polypeptide;Nucleotide-diphospho-sugar transferases;Reversibly glycosylated polypeptide family
TraesCS4A01G488900	33.6677	0.00799333	11.8182	4.25e-90	5.27e-87	TRUE	GO:0044237//GO:0009987//GO:0043412//GO:0006793//GO:0044238//GO:0019538//GO:0006468//GO:0071704//GO:0036211//GO:0006464//GO:0016310//GO:0006796//GO:0043170//GO:0044260//GO:0008150//GO:0008152//GO:0044267	cellular metabolic process//cellular process//macromolecule modification//phosphorus metabolic process//primary metabolic process//protein metabolic process//protein phosphorylation//organic substance metabolic process//protein modification process//cellular protein modification process//phosphorylation//phosphate-containing compound metabolic process//macromolecule metabolic process//cellular ma…	--	--	GO:0043168//GO:0097367//GO:0005524//GO:0043167//GO:0035639//GO:0036094//GO:0032555//GO:0000166//GO:0032553//GO:0032550//GO:0003674//GO:1901265//GO:0016740//GO:0003824//GO:0004672//GO:0016773//GO:0032559//GO:0016772//GO:0001883//GO:0032549//GO:0005488//GO:0004674//GO:0001882//GO:0097159//GO:1901363//GO:0017076//GO:0016301//GO:0030554	anion binding//carbohydrate derivative binding//ATP binding//ion binding//purine ribonucleoside triphosphate binding//small molecule binding//purine ribonucleotide binding//nucleotide binding//ribonucleotide binding//purine ribonucleoside binding//molecular_function//nucleoside phosphate binding//transferase activity//catalytic activity//protein kinase activity//phosphotransferase activity, alcoh…	--	Protein kinase domain;Bulb-type lectin domain;Serine/threonine-protein kinase, active site;Protein kinase-like domain superfamily;Protein kinase, ATP binding site;S-receptor-like serine/threonine-protein kinase;Bulb-type lectin domain superfamily
TraesCS2B01G182000	98.4452	0.749186	7.33821	4.96e-90	6.09e-87	TRUE	--	--	--	--	GO:0005509//GO:0043169//GO:0005488//GO:0003674//GO:0046872//GO:0043167	calcium ion binding//cation binding//binding//molecular_function//metal ion binding//ion binding	--	EF-hand domain;EF-hand domain pair;EF-Hand 1, calcium-binding site
TraesCS6D01G367600	45.3278	0	14.0122	6.31e-90	7.68e-87	TRUE	GO:0009987//GO:0043412//GO:0044237//GO:0032446//GO:0071704//GO:0016567//GO:0019538//GO:0044238//GO:0070647//GO:0006464//GO:0043170//GO:0044260//GO:0008150//GO:0036211//GO:0044267//GO:0008152	cellular process//macromolecule modification//cellular metabolic process//protein modification by small protein conjugation//organic substance metabolic process//protein ubiquitination//protein metabolic process//primary metabolic process//protein modification by small protein conjugation or removal//cellular protein modification process//macromolecule metabolic process//cellular macromolecule me…	--	--	GO:0016740//GO:0003674//GO:0005488//GO:0003824//GO:0019787//GO:0004842	transferase activity//molecular_function//binding//catalytic activity//ubiquitin-like protein transferase activity//ubiquitin-protein transferase activity	--	U box domain;Armadillo-like helical;Zinc finger, RING/FYVE/PHD-type;Armadillo-type fold
TraesCS2B01G459000	173.545	0.339554	9.33931	7.57e-90	9.11e-87	TRUE	GO:0008152//GO:0055114//GO:0044710//GO:0008150//GO:0044699	metabolic process//oxidation-reduction process//single-organism metabolic process//biological_process//single-organism process	--	--	GO:0009916//GO:0003824//GO:0016491//GO:0016682//GO:0016679//GO:0003674	alternative oxidase activity//catalytic activity//oxidoreductase activity//oxidoreductase activity, acting on diphenols and related substances as donors, oxygen as acceptor//oxidoreductase activity, acting on diphenols and related substances as donors//molecular_function	--	Alternative oxidase;Alternative oxidase superfamily
TraesCS4A01G109300	154.027	1.75651	6.77692	1.96e-89	2.34e-86	TRUE	GO:0044710//GO:0008150//GO:0055114//GO:0008152//GO:0071704//GO:0044699//GO:0006629//GO:0044238	single-organism metabolic process//biological_process//oxidation-reduction process//metabolic process//organic substance metabolic process//single-organism process//lipid metabolic process//primary metabolic process	--	--	GO:0016491//GO:0016705//GO:0003674//GO:0016717//GO:0003824	oxidoreductase activity//oxidoreductase activity, acting on paired donors, with incorporation or reduction of molecular oxygen//molecular_function//oxidoreductase activity, acting on paired donors, with oxidation of a pair of donors resulting in the reduction of molecular oxygen to two molecules of water//catalytic activity	--	Fatty acid desaturase domain;Fatty acid desaturase, N-terminal
TraesCS1A01G122500	954.573	9.20156	7.01091	3.35e-89	3.96e-86	TRUE	GO:0044710//GO:0008150//GO:0055114//GO:0044699//GO:0008152	single-organism metabolic process//biological_process//oxidation-reduction process//single-organism process//metabolic process	--	--	GO:0016491//GO:0000166//GO:1901363//GO:0097159//GO:0016615//GO:0003674//GO:1901265//GO:0004470//GO:0016614//GO:0036094//GO:0005488//GO:0004471//GO:0048037//GO:0016616//GO:0051287//GO:0003824//GO:0050662	oxidoreductase activity//nucleotide binding//heterocyclic compound binding//organic cyclic compound binding//malate dehydrogenase activity//molecular_function//nucleoside phosphate binding//malic enzyme activity//oxidoreductase activity, acting on CH-OH group of donors//small molecule binding//binding//malate dehydrogenase (decarboxylating) (NAD+) activity//cofactor binding//oxidoreductase activi…	--	Malic oxidoreductase;Malic enzyme, N-terminal domain;Malic enzyme, NAD-binding;Malic enzyme, conserved site;NAD(P)-binding domain superfamily;Malic enzyme, N-terminal domain superfamily
TraesCS2A01G490700	44.4478	0	13.9857	6.67e-89	7.81e-86	TRUE	--	--	--	--	GO:0016746//GO:0003674//GO:0016740//GO:0016747//GO:0003824	transferase activity, transferring acyl groups//molecular_function//transferase activity//transferase activity, transferring acyl groups other than amino-acyl groups//catalytic activity	--	Transferase;Chloramphenicol acetyltransferase-like domain superfamily
TraesCS5B01G304200	27.2766	0	13.2739	7.83e-89	9.09e-86	TRUE	GO:0008152//GO:1901576//GO:1901566//GO:1901564//GO:0006596//GO:0044271//GO:0044249//GO:0008150//GO:0009309//GO:0006807//GO:0006576//GO:0034641//GO:0044106//GO:0009058//GO:0071704//GO:0006595//GO:0042401//GO:0044237//GO:0009308//GO:0009987	metabolic process//organic substance biosynthetic process//organonitrogen compound biosynthetic process//organonitrogen compound metabolic process//polyamine biosynthetic process//cellular nitrogen compound biosynthetic process//cellular biosynthetic process//biological_process//amine biosynthetic process//nitrogen compound metabolic process//cellular biogenic amine metabolic process//cellular ni…	--	--	GO:0003824//GO:0003674	catalytic activity//molecular_function	--	Ornithine/DAP/Arg decarboxylase;Ornithine decarboxylase;Alanine racemase/group IV decarboxylase, C-terminal;Orn/DAP/Arg decarboxylase 2, C-terminal;Orn/DAP/Arg decarboxylase 2, N-terminal;Orn/DAP/Arg decarboxylase 2, pyridoxal-phosphate binding site;PLP-binding barrel
TraesCS7D01G494800	50.3176	0.2542	7.9442	1.1e-88	1.26e-85	TRUE	--	--	--	--	--	--	--	DnaJ domain;Chaperone J-domain superfamily
TraesCS2A01G107500	152.589	0.00799333	13.9834	1.15e-88	1.31e-85	TRUE	GO:0009056//GO:0009987//GO:0044237//GO:0044699//GO:0042743//GO:0042744//GO:0008150//GO:0044248//GO:0044710//GO:0006950//GO:0044712//GO:0006979//GO:0055114//GO:0044763//GO:0072593//GO:0050896//GO:0008152	catabolic process//cellular process//cellular metabolic process//single-organism process//hydrogen peroxide metabolic process//hydrogen peroxide catabolic process//biological_process//cellular catabolic process//single-organism metabolic process//response to stress//single-organism catabolic process//response to oxidative stress//oxidation-reduction process//single-organism cellular process//reac…	--	--	GO:0003674//GO:0016491//GO:0016684//GO:0005488//GO:0020037//GO:0004601//GO:0003824//GO:0097159//GO:1901363//GO:0046906//GO:0016209	molecular_function//oxidoreductase activity//oxidoreductase activity, acting on peroxide as acceptor//binding//heme binding//peroxidase activity//catalytic activity//organic cyclic compound binding//heterocyclic compound binding//tetrapyrrole binding//antioxidant activity	--	Plant peroxidase;Haem peroxidase, plant/fungal/bacterial;Haem peroxidase;Peroxidases heam-ligand binding site;Peroxidase, active site;Secretory peroxidase
TraesCS1D01G392500	69.715	0.137365	9.2668	2.18e-88	2.46e-85	TRUE	GO:0044763//GO:0044255//GO:1901576//GO:0044711//GO:0008152//GO:0044710//GO:0006720//GO:0008610//GO:0008299//GO:0008150//GO:0044249//GO:0016114//GO:0006721//GO:0044699//GO:0071704//GO:0006629//GO:0009058//GO:0044238//GO:0009987//GO:0044237	single-organism cellular process//cellular lipid metabolic process//organic substance biosynthetic process//single-organism biosynthetic process//metabolic process//single-organism metabolic process//isoprenoid metabolic process//lipid biosynthetic process//isoprenoid biosynthetic process//biological_process//cellular biosynthetic process//terpenoid biosynthetic process//terpenoid metabolic proce…	--	--	GO:0008661//GO:0003824//GO:0016744//GO:0016740//GO:0003674	1-deoxy-D-xylulose-5-phosphate synthase activity//catalytic activity//transferase activity, transferring aldehyde or ketonic groups//transferase activity//molecular_function	--	Transketolase, N-terminal;Transketolase-like, pyrimidine-binding domain;Deoxyxylulose-5-phosphate synthase;Transketolase C-terminal/Pyruvate-ferredoxin oxidoreductase domain II;Transketolase binding site;Thiamin diphosphate-binding fold;Transketolase, C-terminal domain
TraesCS5A01G427400	44.6673	0.0254585	10.9722	3.22e-88	3.61e-85	TRUE	GO:0008152//GO:0008150	metabolic process//biological_process	--	--	GO:0003824//GO:0003674//GO:0016787	catalytic activity//molecular_function//hydrolase activity	--	Alpha/beta hydrolase fold-3;Alpha/Beta hydrolase fold
TraesCS7A01G558500	79.7674	0.151873	9.27046	5.36e-88	5.95e-85	TRUE	--	--	--	--	--	--	--	Thaumatin family;Thaumatin, conserved site;Osmotin/thaumatin-like superfamily
TraesCS2B01G305900	789.389	5.19749	7.56535	6.16e-88	6.78e-85	TRUE	GO:0051234//GO:0098660//GO:0006813//GO:0009987//GO:0098655//GO:0015672//GO:0030001//GO:0006811//GO:0044699//GO:0071804//GO:0055085//GO:0008150//GO:1902578//GO:0044765//GO:0006810//GO:0006812//GO:0034220//GO:0098662//GO:0051179//GO:0071805//GO:0044763	establishment of localization//inorganic ion transmembrane transport//potassium ion transport//cellular process//cation transmembrane transport//monovalent inorganic cation transport//metal ion transport//ion transport//single-organism process//cellular potassium ion transport//transmembrane transport//biological_process//single-organism localization//single-organism transport//transport//cation …	GO:0016020//GO:0005575	membrane//cellular_component	GO:0003674//GO:0022891//GO:0022857//GO:0046873//GO:0015075//GO:0015079//GO:0005215//GO:0022892//GO:0008324//GO:0015077//GO:0022890	molecular_function//substrate-specific transmembrane transporter activity//transmembrane transporter activity//metal ion transmembrane transporter activity//ion transmembrane transporter activity//potassium ion transmembrane transporter activity//transporter activity//substrate-specific transporter activity//cation transmembrane transporter activity//monovalent inorganic cation transmembrane tran…	--	Potassium transporter
TraesCS2B01G398200	105.722	0.0504241	11.3101	8.07e-88	8.8e-85	TRUE	GO:0006725//GO:0016054//GO:0044710//GO:0046395//GO:0006082//GO:0044248//GO:0008150//GO:0043436//GO:0044712//GO:1902222//GO:0019752//GO:1901361//GO:0006558//GO:0044763//GO:1901564//GO:0006520//GO:1901606//GO:0008152//GO:0044282//GO:0009987//GO:0009056//GO:0019439//GO:1902221//GO:0044237//GO:0009063//GO:1901605//GO:1901360//GO:1901575//GO:0009072//GO:0071704//GO:0044699//GO:1901565//GO:0044281//GO:…	cellular aromatic compound metabolic process//organic acid catabolic process//single-organism metabolic process//carboxylic acid catabolic process//organic acid metabolic process//cellular catabolic process//biological_process//oxoacid metabolic process//single-organism catabolic process//erythrose 4-phosphate/phosphoenolpyruvate family amino acid catabolic process//carboxylic acid metabolic proc…	GO:0005575//GO:0005737//GO:0005623//GO:0044424//GO:0044464//GO:0005622	cellular_component//cytoplasm//cell//intracellular part//cell part//intracellular	GO:0016829//GO:0016840//GO:0003674//GO:0016841//GO:0003824	lyase activity//carbon-nitrogen lyase activity//molecular_function//ammonia-lyase activity//catalytic activity	--	Aromatic amino acid lyase;Phenylalanine ammonia-lyase;L-Aspartase-like;Phenylalanine/histidine ammonia-lyases, active site;Phenylalanine ammonia-lyase, shielding domain superfamily;Fumarase/histidase, N-terminal
Novel06827	80.5477	0.146837	9.39214	1.29e-87	1.4e-84	TRUE	GO:0001101//GO:0042221//GO:0008150//GO:1901700//GO:0010035//GO:0006950//GO:0009628//GO:0050896//GO:0009415	response to acid chemical//response to chemical//biological_process//response to oxygen-containing compound//response to inorganic substance//response to stress//response to abiotic stimulus//response to stimulus//response to water	--	--	--	--	--	hypothetical protein F775_32176 [Aegilops tauschii]
TraesCS4D01G300500	78.5277	0	14.8088	2.02e-87	2.17e-84	TRUE	--	--	--	--	GO:0016740//GO:0003674//GO:0016746//GO:0003824//GO:0016747	transferase activity//molecular_function//transferase activity, transferring acyl groups//catalytic activity//transferase activity, transferring acyl groups other than amino-acyl groups	--	Transferase;Chloramphenicol acetyltransferase-like domain superfamily
TraesCS3D01G473200	50.1973	0.276209	7.80447	2.17e-87	2.31e-84	TRUE	--	--	--	--	GO:0005515//GO:0003674//GO:0005488	protein binding//molecular_function//binding	--	Leucine-rich repeat;Leucine-rich repeat-containing N-terminal, plant-type;Leucine-rich repeat domain superfamily
TraesCS6A01G259200	35.4974	0.0164795	11.1319	1.99e-86	2.1e-83	TRUE	--	--	--	--	--	--	--	Zinc finger, RING-type;Zinc finger, RING/FYVE/PHD-type
Novel02942	45.7955	0.156309	8.5004	3.18e-86	3.32e-83	TRUE	--	--	--	--	--	--	--	hypothetical protein TRIUR3_20292 [Triticum urartu]
TraesCS2A01G107700	67.3224	0	14.5664	4.24e-86	4.4e-83	TRUE	GO:0044699//GO:0009987//GO:0009056//GO:0044237//GO:0044763//GO:0055114//GO:0072593//GO:0050896//GO:0006979//GO:0008152//GO:0044248//GO:0044710//GO:0042743//GO:0042744//GO:0008150//GO:0044712//GO:0006950	single-organism process//cellular process//catabolic process//cellular metabolic process//single-organism cellular process//oxidation-reduction process//reactive oxygen species metabolic process//response to stimulus//response to oxidative stress//metabolic process//cellular catabolic process//single-organism metabolic process//hydrogen peroxide metabolic process//hydrogen peroxide catabolic proc…	--	--	GO:0005488//GO:0020037//GO:0003824//GO:0004601//GO:0016491//GO:0003674//GO:0016684//GO:0016209//GO:0097159//GO:1901363//GO:0046906	binding//heme binding//catalytic activity//peroxidase activity//oxidoreductase activity//molecular_function//oxidoreductase activity, acting on peroxide as acceptor//antioxidant activity//organic cyclic compound binding//heterocyclic compound binding//tetrapyrrole binding	--	Plant peroxidase;Haem peroxidase, plant/fungal/bacterial;Haem peroxidase;Peroxidases heam-ligand binding site;Peroxidase, active site;Secretory peroxidase
TraesCS2D01G442700	121.696	0	15.4182	7e-86	7.21e-83	TRUE	GO:0044699//GO:0009987//GO:0051234//GO:0044763//GO:0051179//GO:0044765//GO:0006810//GO:0008150//GO:1902578//GO:0055085	single-organism process//cellular process//establishment of localization//single-organism cellular process//localization//single-organism transport//transport//biological_process//single-organism localization//transmembrane transport	GO:0016020//GO:0005575	membrane//cellular_component	GO:0022857//GO:0003674//GO:0005215	transmembrane transporter activity//molecular_function//transporter activity	--	Proton-dependent oligopeptide transporter family;Major facilitator superfamily domain;MFS transporter superfamily
TraesCS2B01G181800	33.9766	0.120393	8.38527	8.29e-86	8.46e-83	TRUE	--	--	--	--	GO:0043169//GO:0005509//GO:0046872//GO:0003674//GO:0043167//GO:0005488	cation binding//calcium ion binding//metal ion binding//molecular_function//ion binding//binding	--	EF-hand domain;EF-hand domain pair;EF-Hand 1, calcium-binding site
TraesCS5D01G478200	21.1391	0	12.9098	8.76e-86	8.87e-83	TRUE	--	--	--	--	--	--	--	--
TraesCS2A01G381000	64.4405	0.0159867	11.9966	1.03e-85	1.04e-82	TRUE	GO:1901565//GO:0071704//GO:0044699//GO:0009074//GO:0044281//GO:0006807//GO:0006559//GO:0044238//GO:1902221//GO:0019439//GO:0009056//GO:0009987//GO:0009063//GO:0044237//GO:0009072//GO:1901575//GO:1901605//GO:1901360//GO:0044763//GO:1901361//GO:0006558//GO:1901564//GO:0006520//GO:0044282//GO:1901606//GO:0008152//GO:0044248//GO:0006082//GO:0046395//GO:0016054//GO:0006725//GO:0044710//GO:0043436//GO:…	organonitrogen compound catabolic process//organic substance metabolic process//single-organism process//aromatic amino acid family catabolic process//small molecule metabolic process//nitrogen compound metabolic process//L-phenylalanine catabolic process//primary metabolic process//erythrose 4-phosphate/phosphoenolpyruvate family amino acid metabolic process//aromatic compound catabolic process/…	GO:0044464//GO:0005622//GO:0044424//GO:0005623//GO:0005737//GO:0005575	cell part//intracellular//intracellular part//cell//cytoplasm//cellular_component	GO:0003824//GO:0003674//GO:0016841//GO:0016840//GO:0016829	catalytic activity//molecular_function//ammonia-lyase activity//carbon-nitrogen lyase activity//lyase activity	--	Aromatic amino acid lyase;Phenylalanine ammonia-lyase;L-Aspartase-like;Phenylalanine/histidine ammonia-lyases, active site;Phenylalanine ammonia-lyase, shielding domain superfamily;Fumarase/histidase, N-terminal
TraesCS4A01G401300	413.129	0.0324662	13.8053	1.54e-85	1.53e-82	TRUE	GO:0006807//GO:0044281//GO:0009074//GO:0044238//GO:0006559//GO:0044699//GO:0071704//GO:1901565//GO:0044237//GO:0009063//GO:1901360//GO:1901605//GO:0009072//GO:1901575//GO:0009056//GO:0009987//GO:1902221//GO:0019439//GO:0006520//GO:0008152//GO:1901606//GO:0044282//GO:0006558//GO:1901361//GO:0044763//GO:1901564//GO:0044712//GO:1902222//GO:0019752//GO:0046395//GO:0006725//GO:0016054//GO:0044710//GO:…	nitrogen compound metabolic process//small molecule metabolic process//aromatic amino acid family catabolic process//primary metabolic process//L-phenylalanine catabolic process//single-organism process//organic substance metabolic process//organonitrogen compound catabolic process//cellular metabolic process//cellular amino acid catabolic process//organic cyclic compound metabolic process//alpha…	GO:0005622//GO:0044464//GO:0044424//GO:0005623//GO:0005575//GO:0005737	intracellular//cell part//intracellular part//cell//cellular_component//cytoplasm	GO:0003824//GO:0016841//GO:0003674//GO:0016840//GO:0016829	catalytic activity//ammonia-lyase activity//molecular_function//carbon-nitrogen lyase activity//lyase activity	--	Aromatic amino acid lyase;Phenylalanine ammonia-lyase;L-Aspartase-like;Phenylalanine/histidine ammonia-lyases, active site;Phenylalanine ammonia-lyase, shielding domain superfamily;Fumarase/histidase, N-terminal
TraesCS6B01G257200	30.9297	0.0639467	9.13182	1.73e-85	1.71e-82	TRUE	--	--	--	--	GO:0003676//GO:0003677//GO:1901363//GO:0097159//GO:0005488//GO:0003674	nucleic acid binding//DNA binding//heterocyclic compound binding//organic cyclic compound binding//binding//molecular_function	--	SANT/Myb domain;Homeobox-like domain superfamily;Myb domain
TraesCS2A01G443600	59.746	0.0404595	10.6983	1.82e-85	1.79e-82	TRUE	GO:0044763//GO:0051179//GO:0006810//GO:0044765//GO:1902578//GO:0008150//GO:0055085//GO:0044699//GO:0009987//GO:0051234	single-organism cellular process//localization//transport//single-organism transport//single-organism localization//biological_process//transmembrane transport//single-organism process//cellular process//establishment of localization	GO:0005575//GO:0016020	cellular_component//membrane	GO:0005215//GO:0022857//GO:0003674	transporter activity//transmembrane transporter activity//molecular_function	--	Proton-dependent oligopeptide transporter family;Major facilitator superfamily domain;MFS transporter superfamily
TraesCS3B01G288100	44.8366	0	13.9954	2.08e-85	2.03e-82	TRUE	GO:0044267//GO:0008152//GO:0016310//GO:0006464//GO:0008150//GO:0044260//GO:0043170//GO:0006796//GO:0036211//GO:0006468//GO:0071704//GO:0019538//GO:0044238//GO:0006793//GO:0043412//GO:0009987//GO:0044237	cellular protein metabolic process//metabolic process//phosphorylation//cellular protein modification process//biological_process//cellular macromolecule metabolic process//macromolecule metabolic process//phosphate-containing compound metabolic process//protein modification process//protein phosphorylation//organic substance metabolic process//protein metabolic process//primary metabolic process…	--	--	GO:0016301//GO:0030554//GO:0017076//GO:0097159//GO:1901363//GO:0001882//GO:0016772//GO:0005488//GO:0001883//GO:0032549//GO:0003824//GO:0032559//GO:0016773//GO:0004672//GO:0000166//GO:0032555//GO:0016740//GO:1901265//GO:0003674//GO:0032550//GO:0032553//GO:0005524//GO:0097367//GO:0043168//GO:0036094//GO:0035639//GO:0043167	kinase activity//adenyl nucleotide binding//purine nucleotide binding//organic cyclic compound binding//heterocyclic compound binding//nucleoside binding//transferase activity, transferring phosphorus-containing groups//binding//purine nucleoside binding//ribonucleoside binding//catalytic activity//adenyl ribonucleotide binding//phosphotransferase activity, alcohol group as acceptor//protein kina…	--	Protein kinase domain;Serine/threonine-protein kinase, active site;Protein kinase-like domain superfamily;Protein kinase, ATP binding site
TraesCS2A01G438200	173.303	0.812038	8.05861	2.51e-85	2.43e-82	TRUE	GO:0044699//GO:0055114//GO:0008152//GO:0044710//GO:0008150	single-organism process//oxidation-reduction process//metabolic process//single-organism metabolic process//biological_process	--	--	GO:0003824//GO:0016491//GO:0016682//GO:0016679//GO:0003674//GO:0009916	catalytic activity//oxidoreductase activity//oxidoreductase activity, acting on diphenols and related substances as donors, oxygen as acceptor//oxidoreductase activity, acting on diphenols and related substances as donors//molecular_function//alternative oxidase activity	--	Alternative oxidase;Alternative oxidase superfamily
TraesCS1B01G374900	132.351	1.33248	6.94468	2.92e-85	2.8e-82	TRUE	GO:0006351//GO:0046483//GO:0010468//GO:0019222//GO:0010556//GO:0019219//GO:0009889//GO:1903506//GO:0008152//GO:0031326//GO:2000112//GO:1901576//GO:0008150//GO:0080090//GO:0032774//GO:0016070//GO:0044260//GO:0043170//GO:0006725//GO:0050794//GO:0044271//GO:2001141//GO:0006355//GO:0090304//GO:0044249//GO:0034645//GO:0065007//GO:0071704//GO:0050789//GO:0044238//GO:0097659//GO:0031323//GO:0034654//GO:…	transcription, DNA-templated//heterocycle metabolic process//regulation of gene expression//regulation of metabolic process//regulation of macromolecule biosynthetic process//regulation of nucleobase-containing compound metabolic process//regulation of biosynthetic process//regulation of nucleic acid-templated transcription//metabolic process//regulation of cellular biosynthetic process//regulati…	--	--	GO:0003676//GO:0003677//GO:0003700//GO:1901363//GO:0097159//GO:0005488//GO:0001071//GO:0003674//GO:0043565	nucleic acid binding//DNA binding//transcription factor activity, sequence-specific DNA binding//heterocyclic compound binding//organic cyclic compound binding//binding//nucleic acid binding transcription factor activity//molecular_function//sequence-specific DNA binding	--	WRKY domain;WRKY domain superfamily
TraesCS7D01G455200	59.0681	0.117821	9.30076	3.36e-85	3.2e-82	TRUE	GO:0008152//GO:0008150	metabolic process//biological_process	--	--	GO:0016757//GO:0003824//GO:0003674//GO:0016740//GO:0016758	transferase activity, transferring glycosyl groups//catalytic activity//molecular_function//transferase activity//transferase activity, transferring hexosyl groups	--	UDP-glucuronosyl/UDP-glucosyltransferase;UDP-glycosyltransferase family, conserved site
TraesCSU01G031600	27.4654	0.0319733	9.88876	4.78e-85	4.52e-82	TRUE	GO:0044699//GO:0008152//GO:0055114//GO:0008150//GO:0044710	single-organism process//metabolic process//oxidation-reduction process//biological_process//single-organism metabolic process	--	--	GO:0003824//GO:0020037//GO:0005488//GO:0043167//GO:0004497//GO:0003674//GO:0016705//GO:0016491//GO:0046872//GO:0005506//GO:0046906//GO:0043169//GO:0046914//GO:0097159//GO:1901363	catalytic activity//heme binding//binding//ion binding//monooxygenase activity//molecular_function//oxidoreductase activity, acting on paired donors, with incorporation or reduction of molecular oxygen//oxidoreductase activity//metal ion binding//iron ion binding//tetrapyrrole binding//cation binding//transition metal ion binding//organic cyclic compound binding//heterocyclic compound binding	--	Cytochrome P450;Cytochrome P450, E-class, group IV;Cytochrome P450, conserved site;Cytochrome P450 superfamily
TraesCS2A01G380800	108.578	0.129865	9.9776	7.24e-85	6.8e-82	TRUE	GO:0044763//GO:0006558//GO:1901361//GO:1901564//GO:0006520//GO:0044282//GO:0008152//GO:1901606//GO:0044248//GO:0006082//GO:0046395//GO:0044710//GO:0006725//GO:0016054//GO:0043436//GO:0008150//GO:1902222//GO:0044712//GO:0019752//GO:1901565//GO:0044699//GO:0071704//GO:0009074//GO:0006807//GO:0044281//GO:0006559//GO:0044238//GO:1902221//GO:0019439//GO:0009056//GO:0009987//GO:0009063//GO:0044237//GO:…	single-organism cellular process//L-phenylalanine metabolic process//organic cyclic compound catabolic process//organonitrogen compound metabolic process//cellular amino acid metabolic process//small molecule catabolic process//metabolic process//alpha-amino acid catabolic process//cellular catabolic process//organic acid metabolic process//carboxylic acid catabolic process//single-organism metab…	GO:0005623//GO:0005737//GO:0005575//GO:0044464//GO:0005622//GO:0044424	cell//cytoplasm//cellular_component//cell part//intracellular//intracellular part	GO:0016840//GO:0016829//GO:0003824//GO:0003674//GO:0016841	carbon-nitrogen lyase activity//lyase activity//catalytic activity//molecular_function//ammonia-lyase activity	--	Aromatic amino acid lyase;Phenylalanine ammonia-lyase;L-Aspartase-like;Phenylalanine/histidine ammonia-lyases, active site;Phenylalanine ammonia-lyase, shielding domain superfamily;Fumarase/histidase, N-terminal
TraesCS6D01G225500	108.477	0.220748	9.23306	1.44e-84	1.34e-81	TRUE	GO:0019438//GO:0009987//GO:0060255//GO:0006139//GO:0009059//GO:0010467//GO:1901362//GO:0044237//GO:0051252//GO:0018130//GO:1901360//GO:0050789//GO:0065007//GO:0071704//GO:0097659//GO:0031323//GO:0006807//GO:0034654//GO:0009058//GO:0051171//GO:0034641//GO:0044238//GO:0006725//GO:0044260//GO:0016070//GO:0032774//GO:0008150//GO:0080090//GO:0043170//GO:2001141//GO:0090304//GO:0006355//GO:0034645//GO:…	aromatic compound biosynthetic process//cellular process//regulation of macromolecule metabolic process//nucleobase-containing compound metabolic process//macromolecule biosynthetic process//gene expression//organic cyclic compound biosynthetic process//cellular metabolic process//regulation of RNA metabolic process//heterocycle biosynthetic process//organic cyclic compound metabolic process//reg…	--	--	GO:0001071//GO:0003674//GO:0005488//GO:1901363//GO:0097159//GO:0003676//GO:0003677//GO:0003700	nucleic acid binding transcription factor activity//molecular_function//binding//heterocyclic compound binding//organic cyclic compound binding//nucleic acid binding//DNA binding//transcription factor activity, sequence-specific DNA binding	--	AP2/ERF domain;DNA-binding domain superfamily;AP2/ERF domain superfamily
TraesCS3D01G113200	19.8993	0.0729256	8.33201	1.58e-84	1.46e-81	TRUE	GO:0044238//GO:0034641//GO:0051171//GO:0009058//GO:0034654//GO:0006807//GO:0031323//GO:0097659//GO:0071704//GO:0065007//GO:0050789//GO:1901360//GO:0018130//GO:0044237//GO:0051252//GO:1901362//GO:0010467//GO:0009059//GO:0060255//GO:0009987//GO:0006139//GO:0019438//GO:0031326//GO:0008152//GO:1903506//GO:0009889//GO:1901576//GO:2000112//GO:0019222//GO:0010468//GO:0046483//GO:0006351//GO:0019219//GO:…	primary metabolic process//cellular nitrogen compound metabolic process//regulation of nitrogen compound metabolic process//biosynthetic process//nucleobase-containing compound biosynthetic process//nitrogen compound metabolic process//regulation of cellular metabolic process//nucleic acid-templated transcription//organic substance metabolic process//biological regulation//regulation of biologica…	--	--	GO:0005488//GO:0003674//GO:0001071//GO:0043565//GO:0003700//GO:0003677//GO:0003676//GO:1901363//GO:0097159	binding//molecular_function//nucleic acid binding transcription factor activity//sequence-specific DNA binding//transcription factor activity, sequence-specific DNA binding//DNA binding//nucleic acid binding//heterocyclic compound binding//organic cyclic compound binding	--	WRKY domain;WRKY domain superfamily
TraesCS4A01G404400	21.5596	0	12.9472	3.28e-84	3.01e-81	TRUE	--	--	GO:0016021//GO:0031224//GO:0005575//GO:0044425//GO:0016020	integral component of membrane//intrinsic component of membrane//cellular_component//membrane part//membrane	GO:0005215//GO:0003674	transporter activity//molecular_function	--	Purine permease, plant
TraesCS7B01G307700	21.7817	0	12.966	4.67e-84	4.26e-81	TRUE	--	--	--	--	GO:0003674//GO:0016740//GO:0016746//GO:0016747//GO:0003824	molecular_function//transferase activity//transferase activity, transferring acyl groups//transferase activity, transferring acyl groups other than amino-acyl groups//catalytic activity	--	Transferase;Chloramphenicol acetyltransferase-like domain superfamily
TraesCS2B01G414800	36.9211	0.041938	10.0219	6.51e-84	5.9e-81	TRUE	GO:0009058//GO:0008152//GO:0008150	biosynthetic process//metabolic process//biological_process	--	--	GO:0003824//GO:0048037//GO:0005488//GO:0043168//GO:0043167//GO:0003674//GO:0030170//GO:0097159//GO:1901363	catalytic activity//cofactor binding//binding//anion binding//ion binding//molecular_function//pyridoxal phosphate binding//organic cyclic compound binding//heterocyclic compound binding	--	Aminotransferases, class-I, pyridoxal-phosphate-binding site;Aminotransferase, class I/classII;Pyridoxal phosphate-dependent transferase, major domain;Pyridoxal phosphate-dependent transferase domain 1;Pyridoxal phosphate-dependent transferase
TraesCS5B01G299000	113.954	0.639743	7.7944	9.04e-84	8.13e-81	TRUE	GO:0044710//GO:0008150//GO:0008152//GO:0055114//GO:0044699	single-organism metabolic process//biological_process//metabolic process//oxidation-reduction process//single-organism process	GO:0005575//GO:0016020	cellular_component//membrane	GO:0016651//GO:0043169//GO:0016209//GO:0005509//GO:0016684//GO:0043167//GO:0016491//GO:0046872//GO:0003674//GO:0003824//GO:0004601//GO:0050664//GO:0005488	oxidoreductase activity, acting on NAD(P)H//cation binding//antioxidant activity//calcium ion binding//oxidoreductase activity, acting on peroxide as acceptor//ion binding//oxidoreductase activity//metal ion binding//molecular_function//catalytic activity//peroxidase activity//oxidoreductase activity, acting on NAD(P)H, oxygen as acceptor//binding	--	Cytochrome b245, heavy chain;EF-hand domain;EF-hand domain pair;FAD-binding 8;Ferric reductase, NAD binding domain;Ferric reductase transmembrane component-like domain;NADPH oxidase Respiratory burst;Ferredoxin reductase-type FAD-binding domain;Riboflavin synthase-like beta-barrel;EF-Hand 1, calcium-binding site
TraesCS2D01G030100	76.629	0.135887	9.37424	1e-83	8.95e-81	TRUE	GO:0008150//GO:0008152	biological_process//metabolic process	--	--	GO:0043169//GO:0016829//GO:0000287//GO:0010333//GO:0016838//GO:0043167//GO:0046872//GO:0003674//GO:0003824//GO:0016835//GO:0005488	cation binding//lyase activity//magnesium ion binding//terpene synthase activity//carbon-oxygen lyase activity, acting on phosphates//ion binding//metal ion binding//molecular_function//catalytic activity//carbon-oxygen lyase activity//binding	--	Terpene synthase, N-terminal domain;Terpene synthase, metal-binding domain;Terpenoid cyclases/protein prenyltransferase alpha-alpha toroid;Isoprenoid synthase domain superfamily;Terpene synthase, N-terminal domain superfamily
TraesCS5A01G229000	50.1135	0.532873	6.87529	2.07e-83	1.83e-80	TRUE	--	--	--	--	GO:0005488//GO:0003674//GO:0046872//GO:0043167//GO:0005509//GO:0043169	binding//molecular_function//metal ion binding//ion binding//calcium ion binding//cation binding	--	EF-hand domain;EF-hand domain pair;EF-Hand 1, calcium-binding site
TraesCS7B01G292700	220.35	0.235256	10.1483	5.67e-83	4.99e-80	TRUE	--	--	GO:0016020//GO:0005575	membrane//cellular_component	GO:0032559//GO:0003824//GO:0005488//GO:0032549//GO:0001883//GO:0036094//GO:0035639//GO:0043167//GO:0005524//GO:0097367//GO:0043168//GO:0003674//GO:1901265//GO:0032550//GO:0032553//GO:0016787//GO:0000166//GO:0032555//GO:0017076//GO:0017111//GO:0030554//GO:0016817//GO:0001882//GO:0016887//GO:0016818//GO:0016462//GO:1901363//GO:0097159	adenyl ribonucleotide binding//catalytic activity//binding//ribonucleoside binding//purine nucleoside binding//small molecule binding//purine ribonucleoside triphosphate binding//ion binding//ATP binding//carbohydrate derivative binding//anion binding//molecular_function//nucleoside phosphate binding//purine ribonucleoside binding//ribonucleotide binding//hydrolase activity//nucleotide binding//p…	--	ABC transporter-like;AAA+ ATPase domain;ABC-2 type transporter;Plant PDR ABC transporter associated;P-loop containing nucleoside triphosphate hydrolase;ABC-transporter N-terminal domain;ATP-binding cassette transporter, PDR-like subfamily G, domain 2
TraesCS3B01G565600	65.4306	0.0584174	10.4142	1.42e-82	1.24e-79	TRUE	--	--	--	--	--	--	--	--
TraesCS7D01G393100	43.188	0	13.945	1.62e-82	1.41e-79	TRUE	GO:0044699//GO:0008150//GO:0044710//GO:0055114//GO:0008152	single-organism process//biological_process//single-organism metabolic process//oxidation-reduction process//metabolic process	--	--	GO:0016705//GO:0003674//GO:0046872//GO:0016491//GO:0043167//GO:0005488//GO:0020037//GO:0003824//GO:0097159//GO:1901363//GO:0046906//GO:0046914//GO:0043169//GO:0005506	oxidoreductase activity, acting on paired donors, with incorporation or reduction of molecular oxygen//molecular_function//metal ion binding//oxidoreductase activity//ion binding//binding//heme binding//catalytic activity//organic cyclic compound binding//heterocyclic compound binding//tetrapyrrole binding//transition metal ion binding//cation binding//iron ion binding	--	Cytochrome P450;Cytochrome P450, E-class, group I;Cytochrome P450, conserved site;Cytochrome P450 superfamily
TraesCS7D01G497300	25.3076	0.0399667	9.48232	1.68e-82	1.45e-79	TRUE	GO:0006725//GO:0043170//GO:0032774//GO:0016070//GO:0044260//GO:0080090//GO:0008150//GO:2001141//GO:0034645//GO:0044249//GO:0006355//GO:0090304//GO:0044271//GO:0050794//GO:0010556//GO:0019219//GO:0006351//GO:0019222//GO:0010468//GO:0046483//GO:2000112//GO:1901576//GO:1903506//GO:0009889//GO:0031326//GO:0008152//GO:0060255//GO:0009987//GO:0006139//GO:0019438//GO:0010467//GO:0009059//GO:1901362//GO:…	cellular aromatic compound metabolic process//macromolecule metabolic process//RNA biosynthetic process//RNA metabolic process//cellular macromolecule metabolic process//regulation of primary metabolic process//biological_process//regulation of RNA biosynthetic process//cellular macromolecule biosynthetic process//cellular biosynthetic process//regulation of transcription, DNA-templated//nucleic …	--	--	GO:1901363//GO:0097159//GO:0003676//GO:0003700//GO:0003677//GO:0043565//GO:0001071//GO:0003674//GO:0005488	heterocyclic compound binding//organic cyclic compound binding//nucleic acid binding//transcription factor activity, sequence-specific DNA binding//DNA binding//sequence-specific DNA binding//nucleic acid binding transcription factor activity//molecular_function//binding	--	WRKY domain;WRKY domain superfamily
TraesCS5A01G379800	82.4565	0	14.8664	3.09e-82	2.64e-79	TRUE	--	--	--	--	--	--	--	Uncharacterised protein family UPF0114
TraesCS6D01G247000	88.676	0.0319733	11.5838	3.53e-82	3e-79	TRUE	GO:0055085//GO:0044765//GO:0006810//GO:0008150//GO:1902578//GO:0044763//GO:0051179//GO:0051234//GO:0009987//GO:0044699	transmembrane transport//single-organism transport//transport//biological_process//single-organism localization//single-organism cellular process//localization//establishment of localization//cellular process//single-organism process	GO:0005575//GO:0016020	cellular_component//membrane	GO:0005215//GO:0022857//GO:0003674	transporter activity//transmembrane transporter activity//molecular_function	--	Proton-dependent oligopeptide transporter family;Major facilitator superfamily domain;MFS transporter superfamily
TraesCS2D01G377400	126.64	0.210291	9.51224	4.04e-82	3.42e-79	TRUE	GO:0019752//GO:0044712//GO:1902222//GO:0008150//GO:0043436//GO:0016054//GO:0006725//GO:0044710//GO:0046395//GO:0006082//GO:0044248//GO:0008152//GO:1901606//GO:0044282//GO:0006520//GO:1901564//GO:0006558//GO:1901361//GO:0044763//GO:1901360//GO:1901605//GO:1901575//GO:0009072//GO:0044237//GO:0009063//GO:0009987//GO:0009056//GO:0019439//GO:1902221//GO:0044238//GO:0006559//GO:0006807//GO:0044281//GO:…	carboxylic acid metabolic process//single-organism catabolic process//erythrose 4-phosphate/phosphoenolpyruvate family amino acid catabolic process//biological_process//oxoacid metabolic process//organic acid catabolic process//cellular aromatic compound metabolic process//single-organism metabolic process//carboxylic acid catabolic process//organic acid metabolic process//cellular catabolic proc…	GO:0005575//GO:0005737//GO:0005623//GO:0044424//GO:0005622//GO:0044464	cellular_component//cytoplasm//cell//intracellular part//intracellular//cell part	GO:0016829//GO:0016840//GO:0016841//GO:0003674//GO:0003824	lyase activity//carbon-nitrogen lyase activity//ammonia-lyase activity//molecular_function//catalytic activity	--	Aromatic amino acid lyase;Phenylalanine ammonia-lyase;L-Aspartase-like;Phenylalanine/histidine ammonia-lyases, active site;Phenylalanine ammonia-lyase, shielding domain superfamily;Fumarase/histidase, N-terminal
TraesCS2D01G029600	45.3647	0.0399667	10.3123	4.46e-82	3.75e-79	TRUE	GO:0008150//GO:0008152	biological_process//metabolic process	--	--	GO:0016838//GO:0043169//GO:0016829//GO:0000287//GO:0010333//GO:0046872//GO:0003674//GO:0043167//GO:0016835//GO:0005488//GO:0003824	carbon-oxygen lyase activity, acting on phosphates//cation binding//lyase activity//magnesium ion binding//terpene synthase activity//metal ion binding//molecular_function//ion binding//carbon-oxygen lyase activity//binding//catalytic activity	--	Terpene synthase, N-terminal domain;Terpene synthase, metal-binding domain;Terpenoid cyclases/protein prenyltransferase alpha-alpha toroid;Isoprenoid synthase domain superfamily;Terpene synthase, N-terminal domain superfamily
TraesCS6B01G257300	38.1019	0.02398	10.7393	7.43e-82	6.2e-79	TRUE	--	--	--	--	GO:0097159//GO:1901363//GO:0003677//GO:0003676//GO:0003674//GO:0005488	organic cyclic compound binding//heterocyclic compound binding//DNA binding//nucleic acid binding//molecular_function//binding	--	SANT/Myb domain;Homeobox-like domain superfamily;Myb domain
TraesCS3A01G501200	60.6542	0.04796	10.4963	1.15e-81	9.51e-79	TRUE	--	--	--	--	--	--	--	--
TraesCS6D01G162800	506.107	3.4931	7.48616	1.49e-81	1.23e-78	TRUE	GO:0009698//GO:0044699//GO:0071704//GO:0009058//GO:0009808//GO:0019438//GO:0009987//GO:0019748//GO:1901360//GO:0044237//GO:1901362//GO:0009809//GO:0055114//GO:0044763//GO:0008152//GO:0044711//GO:0044550//GO:1901576//GO:0008150//GO:0009699//GO:0006725//GO:0044710//GO:0044249	phenylpropanoid metabolic process//single-organism process//organic substance metabolic process//biosynthetic process//lignin metabolic process//aromatic compound biosynthetic process//cellular process//secondary metabolic process//organic cyclic compound metabolic process//cellular metabolic process//organic cyclic compound biosynthetic process//lignin biosynthetic process//oxidation-reduction p…	--	--	GO:0005488//GO:0045551//GO:0008270//GO:0003824//GO:0003674//GO:0016491//GO:0046872//GO:0043167//GO:0016614//GO:0016616//GO:0043169//GO:0046914	binding//cinnamyl-alcohol dehydrogenase activity//zinc ion binding//catalytic activity//molecular_function//oxidoreductase activity//metal ion binding//ion binding//oxidoreductase activity, acting on CH-OH group of donors//oxidoreductase activity, acting on the CH-OH group of donors, NAD or NADP as acceptor//cation binding//transition metal ion binding	--	Alcohol dehydrogenase, zinc-type, conserved site;GroES-like superfamily;Alcohol dehydrogenase, C-terminal;Alcohol dehydrogenase, N-terminal;Polyketide synthase, enoylreductase domain;NAD(P)-binding domain superfamily
TraesCS3D01G396800	47.2587	0.00799333	12.2989	5.11e-81	4.18e-78	TRUE	--	--	--	--	GO:0003824//GO:0003674//GO:0016491	catalytic activity//molecular_function//oxidoreductase activity	--	Short-chain dehydrogenase/reductase SDR;Short-chain dehydrogenase/reductase, conserved site;NAD(P)-binding domain superfamily
TraesCS1B01G315700	83.412	0.316175	8.32205	6.5e-81	5.29e-78	TRUE	GO:0044723//GO:0044237//GO:0009059//GO:0043412//GO:0009987//GO:0005975//GO:0044238//GO:0019538//GO:0043413//GO:0070085//GO:0009058//GO:0044699//GO:0071704//GO:0036211//GO:0044249//GO:0034645//GO:0008150//GO:0044260//GO:0043170//GO:0044710//GO:1901135//GO:0006464//GO:0008152//GO:1901137//GO:0006486//GO:0009101//GO:1901576//GO:0044267//GO:0009100//GO:0044763	single-organism carbohydrate metabolic process//cellular metabolic process//macromolecule biosynthetic process//macromolecule modification//cellular process//carbohydrate metabolic process//primary metabolic process//protein metabolic process//macromolecule glycosylation//glycosylation//biosynthetic process//single-organism process//organic substance metabolic process//protein modification proces…	--	--	GO:0003674//GO:0016740//GO:0003824//GO:0016757	molecular_function//transferase activity//catalytic activity//transferase activity, transferring glycosyl groups	--	Exostosin-like
TraesCS6A01G224200	24.2618	0.00848616	11.3526	1.13e-80	9.15e-78	TRUE	--	--	--	--	GO:0003674//GO:0005488//GO:0097159//GO:1901363//GO:0003676//GO:0003677	molecular_function//binding//organic cyclic compound binding//heterocyclic compound binding//nucleic acid binding//DNA binding	--	SANT/Myb domain;Homeobox-like domain superfamily;Myb domain
TraesCS4A01G365700	22.6868	0.0339446	9.62517	1.48e-80	1.19e-77	TRUE	--	--	--	--	--	--	--	PLAC8 motif-containing protein
TraesCS4B01G037700	680.997	15.2915	5.78784	2.37e-80	1.89e-77	TRUE	GO:0008150//GO:0044710//GO:0055114//GO:0008152//GO:0044699	biological_process//single-organism metabolic process//oxidation-reduction process//metabolic process//single-organism process	--	--	GO:0051213//GO:0043169//GO:0016701//GO:0005515//GO:0003674//GO:0046872//GO:0016491//GO:0043167//GO:0005488//GO:0016702//GO:0003824	dioxygenase activity//cation binding//oxidoreductase activity, acting on single donors with incorporation of molecular oxygen//protein binding//molecular_function//metal ion binding//oxidoreductase activity//ion binding//binding//oxidoreductase activity, acting on single donors with incorporation of molecular oxygen, incorporation of two atoms of oxygen//catalytic activity	--	Lipoxygenase;PLAT/LH2 domain;Lipoxygenase, plant;Lipoxygenase, C-terminal;Lipoxygenase, iron binding site;Lipoxygenase, conserved site;Lipoxygenase, domain 3;Lipoxigenase, C-terminal domain superfamily;PLAT/LH2 domain superfamily
TraesCS2A01G048600	153.326	1.02884	7.52972	2.94e-80	2.33e-77	TRUE	GO:0042221//GO:0046686//GO:0008152//GO:0050896//GO:0010038//GO:0010035//GO:0008150	response to chemical//response to cadmium ion//metabolic process//response to stimulus//response to metal ion//response to inorganic substance//biological_process	GO:0005622//GO:0044464//GO:0043226//GO:0044424//GO:0005623//GO:0043227//GO:0044444//GO:0043231//GO:0005739//GO:0005737//GO:0005575//GO:0043229	intracellular//cell part//organelle//intracellular part//cell//membrane-bounded organelle//cytoplasmic part//intracellular membrane-bounded organelle//mitochondrion//cytoplasm//cellular_component//intracellular organelle	GO:0003824//GO:0016740//GO:0003674//GO:0008168//GO:0016741	catalytic activity//transferase activity//molecular_function//methyltransferase activity//transferase activity, transferring one-carbon groups	--	Methyltransferase type 11;S-adenosyl-L-methionine-dependent methyltransferase
TraesCS4A01G033500	85.5667	0.250257	8.70152	4e-80	3.15e-77	TRUE	--	--	--	--	GO:0003674//GO:0009055	molecular_function//electron carrier activity	--	Phytocyanin domain;Cupredoxin
TraesCS1D01G103500	259.678	0.224198	10.5185	4.21e-80	3.3e-77	TRUE	GO:0044237//GO:0009063//GO:1901360//GO:1901605//GO:0009072//GO:1901575//GO:0009056//GO:0009987//GO:1902221//GO:0019439//GO:0006807//GO:0044281//GO:0009074//GO:0044238//GO:0006559//GO:0044699//GO:0071704//GO:1901565//GO:0044712//GO:1902222//GO:0019752//GO:0046395//GO:0044710//GO:0006725//GO:0016054//GO:0044248//GO:0006082//GO:0008150//GO:0043436//GO:0006520//GO:0008152//GO:1901606//GO:0044282//GO:…	cellular metabolic process//cellular amino acid catabolic process//organic cyclic compound metabolic process//alpha-amino acid metabolic process//aromatic amino acid family metabolic process//organic substance catabolic process//catabolic process//cellular process//erythrose 4-phosphate/phosphoenolpyruvate family amino acid metabolic process//aromatic compound catabolic process//nitrogen compound…	GO:0044424//GO:0005622//GO:0044464//GO:0005575//GO:0005737//GO:0005623	intracellular part//intracellular//cell part//cellular_component//cytoplasm//cell	GO:0016841//GO:0003674//GO:0003824//GO:0016829//GO:0016840	ammonia-lyase activity//molecular_function//catalytic activity//lyase activity//carbon-nitrogen lyase activity	--	Aromatic amino acid lyase;Phenylalanine ammonia-lyase;L-Aspartase-like;Phenylalanine/histidine ammonia-lyases, active site;Phenylalanine ammonia-lyase, shielding domain superfamily;Fumarase/histidase, N-terminal
TraesCS5D01G238700	66.5826	1.09476	6.24337	5.26e-80	4.1e-77	TRUE	--	--	--	--	GO:0003674//GO:0046872//GO:0043167//GO:0005488//GO:0043169//GO:0005509	molecular_function//metal ion binding//ion binding//binding//cation binding//calcium ion binding	--	EF-hand domain;EF-hand domain pair;EF-Hand 1, calcium-binding site
TraesCS3A01G175400	49.5672	0.330684	7.50786	5.68e-80	4.39e-77	TRUE	GO:0006950//GO:0008150//GO:0050896	response to stress//biological_process//response to stimulus	--	--	--	--	--	Late embryogenesis abundant protein, LEA_3 subgroup
TraesCS6A01G267800	61.7704	0	14.4601	6.92e-80	5.32e-77	TRUE	GO:0044699//GO:0051234//GO:0009987//GO:0051179//GO:0044763//GO:0055085//GO:1902578//GO:0008150//GO:0006810//GO:0044765	single-organism process//establishment of localization//cellular process//localization//single-organism cellular process//transmembrane transport//single-organism localization//biological_process//transport//single-organism transport	GO:0016020//GO:0005575	membrane//cellular_component	GO:0003674//GO:0022857//GO:0005215	molecular_function//transmembrane transporter activity//transporter activity	--	Proton-dependent oligopeptide transporter family;Major facilitator superfamily domain;MFS transporter superfamily
TraesCS7D01G536900	519.467	0.09592	12.6098	7.01e-80	5.35e-77	TRUE	GO:0008150//GO:0044710//GO:0055114//GO:0008152//GO:0044699	biological_process//single-organism metabolic process//oxidation-reduction process//metabolic process//single-organism process	--	--	GO:0003674//GO:0016491//GO:0003824	molecular_function//oxidoreductase activity//catalytic activity	--	Oxoglutarate/iron-dependent dioxygenase;Non-haem dioxygenase N-terminal domain;Isopenicillin N synthase-like
TraesCS6B01G295100	41.8308	0.00799333	12.1349	1.28e-79	9.7e-77	TRUE	GO:0051179//GO:0044763//GO:1902578//GO:0008150//GO:0006810//GO:0044765//GO:0055085//GO:0044699//GO:0009987//GO:0051234	localization//single-organism cellular process//single-organism localization//biological_process//transport//single-organism transport//transmembrane transport//single-organism process//cellular process//establishment of localization	GO:0005575//GO:0016020	cellular_component//membrane	GO:0005215//GO:0003674//GO:0022857	transporter activity//molecular_function//transmembrane transporter activity	--	Proton-dependent oligopeptide transporter family;Major facilitator superfamily domain;MFS transporter superfamily
TraesCS3D01G256400	60.5192	0	14.4277	1.29e-79	9.76e-77	TRUE	GO:0006793//GO:0043412//GO:0009987//GO:0044237//GO:0071704//GO:0006468//GO:0019538//GO:0044238//GO:0044260//GO:0008150//GO:0043170//GO:0006796//GO:0006464//GO:0016310//GO:0036211//GO:0044267//GO:0008152	phosphorus metabolic process//macromolecule modification//cellular process//cellular metabolic process//organic substance metabolic process//protein phosphorylation//protein metabolic process//primary metabolic process//cellular macromolecule metabolic process//biological_process//macromolecule metabolic process//phosphate-containing compound metabolic process//cellular protein modification proce…	--	--	GO:0016740//GO:0032550//GO:0003674//GO:1901265//GO:0032553//GO:0000166//GO:0032555//GO:0036094//GO:0035639//GO:0043167//GO:0005524//GO:0097367//GO:0043168//GO:0005488//GO:0001883//GO:0032549//GO:0016772//GO:0032559//GO:0004672//GO:0016773//GO:0003824//GO:0097159//GO:1901363//GO:0001882//GO:0030554//GO:0016301//GO:0017076	transferase activity//purine ribonucleoside binding//molecular_function//nucleoside phosphate binding//ribonucleotide binding//nucleotide binding//purine ribonucleotide binding//small molecule binding//purine ribonucleoside triphosphate binding//ion binding//ATP binding//carbohydrate derivative binding//anion binding//binding//purine nucleoside binding//ribonucleoside binding//transferase activit…	--	Protein kinase domain;Serine/threonine-protein kinase, active site;Protein kinase-like domain superfamily;Protein kinase, ATP binding site
TraesCS4D01G271100	61.3979	0	14.4531	1.54e-79	1.16e-76	TRUE	--	--	--	--	GO:0009055//GO:0003674	electron carrier activity//molecular_function	--	Phytocyanin domain;Cupredoxin
TraesCS2B01G124800	126.137	0.0159867	12.9304	1.86e-79	1.39e-76	TRUE	GO:0009987//GO:0009056//GO:0044237//GO:0044699//GO:0042743//GO:0042744//GO:0008150//GO:0044248//GO:0044710//GO:0006950//GO:0044712//GO:0006979//GO:0044763//GO:0055114//GO:0072593//GO:0050896//GO:0008152	cellular process//catabolic process//cellular metabolic process//single-organism process//hydrogen peroxide metabolic process//hydrogen peroxide catabolic process//biological_process//cellular catabolic process//single-organism metabolic process//response to stress//single-organism catabolic process//response to oxidative stress//single-organism cellular process//oxidation-reduction process//reac…	--	--	GO:0003674//GO:0016491//GO:0016684//GO:0005488//GO:0020037//GO:0004601//GO:0003824//GO:1901363//GO:0097159//GO:0046906//GO:0016209	molecular_function//oxidoreductase activity//oxidoreductase activity, acting on peroxide as acceptor//binding//heme binding//peroxidase activity//catalytic activity//heterocyclic compound binding//organic cyclic compound binding//tetrapyrrole binding//antioxidant activity	--	Plant peroxidase;Haem peroxidase, plant/fungal/bacterial;Haem peroxidase;Peroxidases heam-ligand binding site;Peroxidase, active site;Secretory peroxidase
TraesCS2A01G027800	34.2671	0	13.6041	5.22e-79	3.88e-76	TRUE	GO:0008152//GO:0008150	metabolic process//biological_process	--	--	GO:0003824//GO:0016835//GO:0005488//GO:0043167//GO:0003674//GO:0046872//GO:0000287//GO:0010333//GO:0043169//GO:0016829//GO:0016838	catalytic activity//carbon-oxygen lyase activity//binding//ion binding//molecular_function//metal ion binding//magnesium ion binding//terpene synthase activity//cation binding//lyase activity//carbon-oxygen lyase activity, acting on phosphates	--	Terpene synthase, N-terminal domain;Terpene synthase, metal-binding domain;Terpenoid cyclases/protein prenyltransferase alpha-alpha toroid;Isoprenoid synthase domain superfamily;Terpene synthase, N-terminal domain superfamily
TraesCS7B01G024200	39.8919	0	13.8226	8.66e-79	6.39e-76	TRUE	--	--	--	--	--	--	--	Protein DMP
TraesCS2A01G212900	189.498	0.707248	8.37388	1.05e-78	7.73e-76	TRUE	GO:0009063//GO:0044237//GO:0009072//GO:1901575//GO:1901605//GO:1901360//GO:1902221//GO:0019439//GO:0009056//GO:0009987//GO:0009074//GO:0044281//GO:0006807//GO:0006559//GO:0044238//GO:1901565//GO:0071704//GO:0044699//GO:1902222//GO:0044712//GO:0019752//GO:0044248//GO:0006082//GO:0046395//GO:0044710//GO:0006725//GO:0016054//GO:0043436//GO:0008150//GO:0006520//GO:0044282//GO:1901606//GO:0008152//GO:…	cellular amino acid catabolic process//cellular metabolic process//aromatic amino acid family metabolic process//organic substance catabolic process//alpha-amino acid metabolic process//organic cyclic compound metabolic process//erythrose 4-phosphate/phosphoenolpyruvate family amino acid metabolic process//aromatic compound catabolic process//catabolic process//cellular process//aromatic amino ac…	GO:0044424//GO:0005622//GO:0044464//GO:0005737//GO:0005575//GO:0005623	intracellular part//intracellular//cell part//cytoplasm//cellular_component//cell	GO:0016841//GO:0003674//GO:0003824//GO:0016829//GO:0016840	ammonia-lyase activity//molecular_function//catalytic activity//lyase activity//carbon-nitrogen lyase activity	--	Aromatic amino acid lyase;Phenylalanine ammonia-lyase;L-Aspartase-like;Phenylalanine/histidine ammonia-lyases, active site;Phenylalanine ammonia-lyase, shielding domain superfamily;Fumarase/histidase, N-terminal
Novel01407	238.535	1.24466	7.88491	1.4e-78	1.02e-75	TRUE	--	--	--	--	GO:0005488//GO:0003674//GO:0005515	binding//molecular_function//protein binding	--	glutathione transferase [Triticum aestivum]>gi|475551003|gb|EMT11577.1| hypothetical protein F775_32907 [Aegilops tauschii]
TraesCSU01G097600	152.427	0.220748	9.7384	3.87e-78	2.8e-75	TRUE	--	--	GO:0005575//GO:0016020	cellular_component//membrane	GO:0017076//GO:0017111//GO:0030554//GO:0016887//GO:0001882//GO:0016817//GO:1901363//GO:0097159//GO:0016462//GO:0016818//GO:0003824//GO:0032559//GO:0032549//GO:0001883//GO:0005488//GO:0097367//GO:0005524//GO:0043168//GO:0036094//GO:0035639//GO:0043167//GO:0000166//GO:0032555//GO:0016787//GO:0032553//GO:0032550//GO:1901265//GO:0003674	purine nucleotide binding//nucleoside-triphosphatase activity//adenyl nucleotide binding//ATPase activity//nucleoside binding//hydrolase activity, acting on acid anhydrides//heterocyclic compound binding//organic cyclic compound binding//pyrophosphatase activity//hydrolase activity, acting on acid anhydrides, in phosphorus-containing anhydrides//catalytic activity//adenyl ribonucleotide binding//…	--	ABC transporter-like;AAA+ ATPase domain;ABC-2 type transporter;Plant PDR ABC transporter associated;P-loop containing nucleoside triphosphate hydrolase;ABC-transporter N-terminal domain;ATP-binding cassette transporter, PDR-like subfamily G, domain 1;ATP-binding cassette transporter, PDR-like subfamily G, domain 2
TraesCS6A01G067800	33.1015	0	13.5743	5.12e-78	3.69e-75	TRUE	GO:0008150//GO:0008152	biological_process//metabolic process	--	--	GO:0043167//GO:0046872//GO:0003674//GO:0003824//GO:0005488//GO:0016835//GO:0016829//GO:0043169//GO:0010333//GO:0000287//GO:0016838	ion binding//metal ion binding//molecular_function//catalytic activity//binding//carbon-oxygen lyase activity//lyase activity//cation binding//terpene synthase activity//magnesium ion binding//carbon-oxygen lyase activity, acting on phosphates	--	Terpene synthase, N-terminal domain;Terpene synthase, metal-binding domain;Terpenoid cyclases/protein prenyltransferase alpha-alpha toroid;Isoprenoid synthase domain superfamily;Terpene cyclase-like 1, C-terminal domain;Terpene synthase, N-terminal domain superfamily
TraesCS4A01G033600	568.814	2.16379	8.32366	5.61e-78	4.03e-75	TRUE	--	--	--	--	GO:0003674//GO:0009055	molecular_function//electron carrier activity	--	Phytocyanin domain;Cupredoxin
TraesCS7D01G386500	184.943	0.0729256	11.5478	6.39e-78	4.56e-75	TRUE	--	--	GO:0016020//GO:0005575	membrane//cellular_component	GO:0032553//GO:0032550//GO:1901265//GO:0003674//GO:0000166//GO:0032555//GO:0016787//GO:0043167//GO:0036094//GO:0035639//GO:0043168//GO:0097367//GO:0005524//GO:0001883//GO:0032549//GO:0005488//GO:0032559//GO:0003824//GO:0097159//GO:1901363//GO:0016462//GO:0016818//GO:0001882//GO:0016817//GO:0016887//GO:0030554//GO:0017111//GO:0017076	ribonucleotide binding//purine ribonucleoside binding//nucleoside phosphate binding//molecular_function//nucleotide binding//purine ribonucleotide binding//hydrolase activity//ion binding//small molecule binding//purine ribonucleoside triphosphate binding//anion binding//carbohydrate derivative binding//ATP binding//purine nucleoside binding//ribonucleoside binding//binding//adenyl ribonucleotide…	--	ABC transporter-like;AAA+ ATPase domain;ABC-2 type transporter;Plant PDR ABC transporter associated;P-loop containing nucleoside triphosphate hydrolase;ABC-transporter N-terminal domain;ATP-binding cassette transporter, PDR-like subfamily G, domain 1;ATP-binding cassette transporter, PDR-like subfamily G, domain 2
TraesCS3B01G333100	190.125	0.488964	8.90127	6.44e-78	4.57e-75	TRUE	GO:0071554//GO:0008150//GO:0071669//GO:0009987	cell wall organization or biogenesis//biological_process//plant-type cell wall organization or biogenesis//cellular process	--	--	GO:0016866//GO:0016853//GO:0003824//GO:0003674	intramolecular transferase activity//isomerase activity//catalytic activity//molecular_function	--	Reversibly glycosylated polypeptide;Nucleotide-diphospho-sugar transferases;Reversibly glycosylated polypeptide family
TraesCS1D01G363300	78.461	0.702704	7.11621	1.24e-77	8.74e-75	TRUE	GO:1903506//GO:0009889//GO:0031326//GO:0008152//GO:2000112//GO:1901576//GO:0006351//GO:0019222//GO:0010468//GO:0046483//GO:0010556//GO:0019219//GO:0044271//GO:0050794//GO:2001141//GO:0034645//GO:0044249//GO:0006355//GO:0090304//GO:0043170//GO:0032774//GO:0016070//GO:0044260//GO:0080090//GO:0008150//GO:0006725//GO:0044238//GO:0031323//GO:0097659//GO:0034641//GO:0051171//GO:0009058//GO:0034654//GO:…	regulation of nucleic acid-templated transcription//regulation of biosynthetic process//regulation of cellular biosynthetic process//metabolic process//regulation of cellular macromolecule biosynthetic process//organic substance biosynthetic process//transcription, DNA-templated//regulation of metabolic process//regulation of gene expression//heterocycle metabolic process//regulation of macromole…	--	--	GO:0003676//GO:0003700//GO:0003677//GO:1901363//GO:0097159//GO:0005488//GO:0001071//GO:0003674//GO:0043565	nucleic acid binding//transcription factor activity, sequence-specific DNA binding//DNA binding//heterocyclic compound binding//organic cyclic compound binding//binding//nucleic acid binding transcription factor activity//molecular_function//sequence-specific DNA binding	--	WRKY domain;WRKY domain superfamily
TraesCS3D01G508800	43.1376	0.0564461	9.7981	1.63e-77	1.14e-74	TRUE	--	--	--	--	--	--	--	--
TraesCS7A01G366900	34.3836	0.139336	8.22622	2.51e-77	1.75e-74	TRUE	--	--	--	--	--	--	--	--
TraesCS2A01G027600	31.2881	0	13.4655	2.92e-77	2.03e-74	TRUE	GO:0008152//GO:0008150	metabolic process//biological_process	--	--	GO:0016829//GO:0043169//GO:0010333//GO:0000287//GO:0016838//GO:0003824//GO:0005488//GO:0016835//GO:0043167//GO:0046872//GO:0003674	lyase activity//cation binding//terpene synthase activity//magnesium ion binding//carbon-oxygen lyase activity, acting on phosphates//catalytic activity//binding//carbon-oxygen lyase activity//ion binding//metal ion binding//molecular_function	--	Terpene synthase, N-terminal domain;Terpene synthase, metal-binding domain;Terpenoid cyclases/protein prenyltransferase alpha-alpha toroid;Isoprenoid synthase domain superfamily;Terpene synthase, N-terminal domain superfamily
TraesCS4B01G304200	39.3407	0.09592	8.92353	3.25e-77	2.24e-74	TRUE	--	--	GO:0016020//GO:0044425//GO:0016021//GO:0005575//GO:0031224	membrane//membrane part//integral component of membrane//cellular_component//intrinsic component of membrane	GO:0003674//GO:0005215	molecular_function//transporter activity	--	Purine permease, plant
TraesCS7A01G306600	248.773	1.47784	7.70304	4.42e-77	3.03e-74	TRUE	GO:0008150//GO:0044710//GO:0055114//GO:0008152//GO:0044699	biological_process//single-organism metabolic process//oxidation-reduction process//metabolic process//single-organism process	--	--	GO:0043169//GO:0005509//GO:0003674//GO:0016491//GO:0046872//GO:0043167//GO:0005488//GO:0003824	cation binding//calcium ion binding//molecular_function//oxidoreductase activity//metal ion binding//ion binding//binding//catalytic activity	--	EF-hand domain;EF-hand domain pair;EF-Hand 1, calcium-binding site;FAD/NAD(P)-binding domain;FAD/NAD(P)-binding domain superfamily
TraesCS2A01G291900	37.9942	0.00799333	11.9806	8.05e-77	5.5e-74	TRUE	GO:0043436//GO:0008150//GO:0008652//GO:0044283//GO:0006082//GO:0006725//GO:0044710//GO:0019752//GO:1901607//GO:0044249//GO:1901564//GO:1901566//GO:0044763//GO:0006558//GO:0044711//GO:0008152//GO:0009094//GO:1901576//GO:0006520//GO:0009073//GO:1902221//GO:0019438//GO:0009987//GO:1902223//GO:0009072//GO:0009095//GO:1901605//GO:1901360//GO:1901362//GO:0044237//GO:0071704//GO:0044699//GO:0046394//GO:…	oxoacid metabolic process//biological_process//cellular amino acid biosynthetic process//small molecule biosynthetic process//organic acid metabolic process//cellular aromatic compound metabolic process//single-organism metabolic process//carboxylic acid metabolic process//alpha-amino acid biosynthetic process//cellular biosynthetic process//organonitrogen compound metabolic process//organonitrog…	--	--	GO:0004664//GO:0016829//GO:0016836//GO:0003674//GO:0016835//GO:0003824	prephenate dehydratase activity//lyase activity//hydro-lyase activity//molecular_function//carbon-oxygen lyase activity//catalytic activity	--	Prephenate dehydratase;ACT domain;Prephenate dehydratase, conserved site
TraesCS3A01G406800	16.4001	0	12.5405	2.29e-76	1.56e-73	TRUE	--	--	--	--	--	--	--	Amino acid transporter, transmembrane domain
TraesCSU01G008900	41.3167	0.04796	9.92967	2.32e-76	1.57e-73	TRUE	GO:0044699//GO:0055114//GO:0008152//GO:0044710//GO:0008150	single-organism process//oxidation-reduction process//metabolic process//single-organism metabolic process//biological_process	--	--	GO:0005488//GO:0020037//GO:0003824//GO:0046872//GO:0016491//GO:0016705//GO:0003674//GO:0043167//GO:0005506//GO:0097159//GO:1901363//GO:0046914//GO:0043169//GO:0046906	binding//heme binding//catalytic activity//metal ion binding//oxidoreductase activity//oxidoreductase activity, acting on paired donors, with incorporation or reduction of molecular oxygen//molecular_function//ion binding//iron ion binding//organic cyclic compound binding//heterocyclic compound binding//transition metal ion binding//cation binding//tetrapyrrole binding	--	Cytochrome P450;Cytochrome P450, E-class, group I;Cytochrome P450, conserved site;Cytochrome P450 superfamily
TraesCS6D01G211400	27.6959	0.0559533	9.16242	3.2e-76	2.15e-73	TRUE	--	--	--	--	GO:0097159//GO:1901363//GO:0003676//GO:0003677//GO:0003674//GO:0005488	organic cyclic compound binding//heterocyclic compound binding//nucleic acid binding//DNA binding//molecular_function//binding	--	SANT/Myb domain;Homeobox-like domain superfamily;Myb domain
TraesCS3B01G277300	19.3951	0	12.7837	4.17e-76	2.79e-73	TRUE	GO:0018130//GO:1901360//GO:1901362//GO:0044237//GO:0051252//GO:0009059//GO:0010467//GO:0019438//GO:0060255//GO:0009987//GO:0006139//GO:0044238//GO:0097659//GO:0031323//GO:0006807//GO:0034654//GO:0034641//GO:0009058//GO:0051171//GO:0065007//GO:0071704//GO:0050789//GO:0050794//GO:0044271//GO:2001141//GO:0090304//GO:0006355//GO:0034645//GO:0044249//GO:0032774//GO:0016070//GO:0044260//GO:0008150//GO:…	heterocycle biosynthetic process//organic cyclic compound metabolic process//organic cyclic compound biosynthetic process//cellular metabolic process//regulation of RNA metabolic process//macromolecule biosynthetic process//gene expression//aromatic compound biosynthetic process//regulation of macromolecule metabolic process//cellular process//nucleobase-containing compound metabolic process//pri…	--	--	GO:0001071//GO:0003674//GO:0043565//GO:0005488//GO:1901363//GO:0097159//GO:0003676//GO:0003677//GO:0003700	nucleic acid binding transcription factor activity//molecular_function//sequence-specific DNA binding//binding//heterocyclic compound binding//organic cyclic compound binding//nucleic acid binding//DNA binding//transcription factor activity, sequence-specific DNA binding	--	WRKY domain;WRKY domain superfamily
TraesCS4D01G270900	527.463	2.0273	8.32279	4.43e-76	2.95e-73	TRUE	--	--	--	--	GO:0003674//GO:0009055	molecular_function//electron carrier activity	--	Phytocyanin domain;Cupredoxin
TraesCS2D01G285300	29.7642	0	13.399	6.28e-76	4.15e-73	TRUE	--	--	--	--	--	--	--	Tify domain;CO/COL/TOC1, conserved site
TraesCS5B01G391000	23.6943	0	13.079	6.4e-76	4.21e-73	TRUE	--	--	--	--	--	--	--	Dirigent protein
TraesCS3A01G136100	451.961	2.31003	7.91801	7.41e-76	4.85e-73	TRUE	GO:0044710//GO:0008150//GO:0055114//GO:0008152//GO:0044699	single-organism metabolic process//biological_process//oxidation-reduction process//metabolic process//single-organism process	--	--	GO:1901363//GO:0097159//GO:0046914//GO:0043169//GO:0046906//GO:0005506//GO:0046872//GO:0016491//GO:0003674//GO:0016705//GO:0043167//GO:0005488//GO:0020037//GO:0003824	heterocyclic compound binding//organic cyclic compound binding//transition metal ion binding//cation binding//tetrapyrrole binding//iron ion binding//metal ion binding//oxidoreductase activity//molecular_function//oxidoreductase activity, acting on paired donors, with incorporation or reduction of molecular oxygen//ion binding//binding//heme binding//catalytic activity	--	Cytochrome P450;Cytochrome P450, E-class, group I;Cytochrome P450, conserved site;Cytochrome P450 superfamily
TraesCS4D01G265000	768.717	5.02164	7.57854	8.93e-76	5.81e-73	TRUE	--	--	--	--	--	--	--	DOMON domain;Cytochrome b561/ferric reductase transmembrane;Cytochrome b561 and DOMON domain-containing protein
TraesCS6A01G382800	19.8996	0	12.8281	9.53e-76	6.18e-73	TRUE	GO:0044238//GO:0070647//GO:0019538//GO:0016567//GO:0071704//GO:0044237//GO:0032446//GO:0009987//GO:0043412//GO:0008152//GO:0044267//GO:0036211//GO:0006464//GO:0043170//GO:0008150//GO:0044260	primary metabolic process//protein modification by small protein conjugation or removal//protein metabolic process//protein ubiquitination//organic substance metabolic process//cellular metabolic process//protein modification by small protein conjugation//cellular process//macromolecule modification//metabolic process//cellular protein metabolic process//protein modification process//cellular pro…	--	--	GO:0003824//GO:0005488//GO:0003674//GO:0016740//GO:0004842//GO:0019787	catalytic activity//binding//molecular_function//transferase activity//ubiquitin-protein transferase activity//ubiquitin-like protein transferase activity	--	U box domain;Armadillo-like helical;Zinc finger, RING/FYVE/PHD-type;Armadillo-type fold
TraesCS7B01G265900	31.674	0.0484528	9.55117	3.48e-75	2.25e-72	TRUE	--	--	--	--	GO:0005515//GO:0046983//GO:0005488//GO:0003674	protein binding//protein dimerization activity//binding//molecular_function	--	Myc-type, basic helix-loop-helix (bHLH) domain;Helix-loop-helix DNA-binding domain superfamily
TraesCS2D01G190200	89.9254	0.238213	8.86767	3.88e-75	2.49e-72	TRUE	GO:0044238//GO:0019538//GO:0071704//GO:0006468//GO:0044237//GO:0009987//GO:0043412//GO:0006793//GO:0008152//GO:0044267//GO:0036211//GO:0006796//GO:0043170//GO:0044260//GO:0008150//GO:0006464//GO:0016310	primary metabolic process//protein metabolic process//organic substance metabolic process//protein phosphorylation//cellular metabolic process//cellular process//macromolecule modification//phosphorus metabolic process//metabolic process//cellular protein metabolic process//protein modification process//phosphate-containing compound metabolic process//macromolecule metabolic process//cellular mac…	--	--	GO:0004672//GO:0016773//GO:0032559//GO:0003824//GO:0001883//GO:0032549//GO:0005488//GO:0016772//GO:0043167//GO:0035639//GO:0036094//GO:0043168//GO:0097367//GO:0005524//GO:0032553//GO:0032550//GO:0003674//GO:1901265//GO:0016740//GO:0032555//GO:0000166//GO:0005515//GO:0017076//GO:0030554//GO:0016301//GO:0001882//GO:1901363//GO:0097159	protein kinase activity//phosphotransferase activity, alcohol group as acceptor//adenyl ribonucleotide binding//catalytic activity//purine nucleoside binding//ribonucleoside binding//binding//transferase activity, transferring phosphorus-containing groups//ion binding//purine ribonucleoside triphosphate binding//small molecule binding//anion binding//carbohydrate derivative binding//ATP binding//…	--	Protein kinase domain;Leucine-rich repeat;Leucine-rich repeat, typical subtype;Serine/threonine-protein kinase, active site;Protein kinase-like domain superfamily;Leucine-rich repeat-containing N-terminal, plant-type;Leucine-rich repeat domain superfamily;Protein kinase, ATP binding site
TraesCS5D01G404300	617.227	3.83238	7.64132	3.97e-75	2.54e-72	TRUE	GO:0008152//GO:0055114//GO:0044710//GO:0008150//GO:0044699	metabolic process//oxidation-reduction process//single-organism metabolic process//biological_process//single-organism process	--	--	GO:0016616//GO:1901363//GO:0097159//GO:0003979//GO:0003824//GO:0051287//GO:0050662//GO:0048037//GO:0005488//GO:0036094//GO:0016614//GO:0016491//GO:0000166//GO:0003674//GO:1901265	oxidoreductase activity, acting on the CH-OH group of donors, NAD or NADP as acceptor//heterocyclic compound binding//organic cyclic compound binding//UDP-glucose 6-dehydrogenase activity//catalytic activity//NAD binding//coenzyme binding//cofactor binding//binding//small molecule binding//oxidoreductase activity, acting on CH-OH group of donors//oxidoreductase activity//nucleotide binding//molec…	--	UDP-glucose/GDP-mannose dehydrogenase, N-terminal;6-phosphogluconate dehydrogenase-like, C-terminal domain superfamily;UDP-glucose/GDP-mannose dehydrogenase, dimerisation;UDP-glucose/GDP-mannose dehydrogenase, C-terminal;UDP-glucose/GDP-mannose dehydrogenase;UDP-glucose 6-dehydrogenase, eukaryotic type;UDP-glucose/GDP-mannose dehydrogenase, C-terminal domain superfamily;NAD(P)-binding domain supe…
Novel04227	200.885	0.192225	10.3811	6.5e-75	4.13e-72	TRUE	--	--	--	--	--	--	--	predicted protein [Hordeum vulgare subsp. vulgare]
TraesCS4A01G290800	51.0146	0.344098	7.51872	7.34e-75	4.64e-72	TRUE	--	--	--	--	--	--	--	VQ
TraesCS7B01G079500	21.1994	0	12.9079	9.32e-75	5.86e-72	TRUE	GO:0044699//GO:0008152//GO:0055114//GO:0044710//GO:0008150	single-organism process//metabolic process//oxidation-reduction process//single-organism metabolic process//biological_process	--	--	GO:0003824//GO:0050662//GO:0048037//GO:0005488//GO:0010181//GO:0097367//GO:0043168//GO:0036094//GO:0043167//GO:0000166//GO:0016491//GO:0032553//GO:1901265//GO:0003674//GO:0097159//GO:1901363	catalytic activity//coenzyme binding//cofactor binding//binding//FMN binding//carbohydrate derivative binding//anion binding//small molecule binding//ion binding//nucleotide binding//oxidoreductase activity//ribonucleotide binding//nucleoside phosphate binding//molecular_function//organic cyclic compound binding//heterocyclic compound binding	--	NADH:flavin oxidoreductase/NADH oxidase, N-terminal;Aldolase-type TIM barrel
TraesCS2D01G436100	46.1227	0.0509169	10.11	1.74e-74	1.09e-71	TRUE	GO:0044699//GO:0008152//GO:0055114//GO:0044710//GO:0008150	single-organism process//metabolic process//oxidation-reduction process//single-organism metabolic process//biological_process	--	--	GO:0003824//GO:0016491//GO:0016682//GO:0016679//GO:0003674//GO:0009916	catalytic activity//oxidoreductase activity//oxidoreductase activity, acting on diphenols and related substances as donors, oxygen as acceptor//oxidoreductase activity, acting on diphenols and related substances as donors//molecular_function//alternative oxidase activity	--	Alternative oxidase;Alternative oxidase superfamily
TraesCS2B01G244100	61.9801	1.19117	6.01547	2.2e-74	1.37e-71	TRUE	--	--	--	--	GO:0005488//GO:0003674//GO:0005515	binding//molecular_function//protein binding	--	Glutathione S-transferase, N-terminal;Glutathione S-transferase, C-terminal;Glutathione S-transferase, C-terminal-like;Thioredoxin-like superfamily;Glutathione S-transferase, C-terminal domain superfamily
TraesCS7B01G415000	21.5243	0.0833831	8.31189	4.03e-74	2.5e-71	TRUE	--	--	--	--	--	--	--	DnaJ domain;Chaperone J-domain superfamily
TraesCS3D01G248500	16.5798	0	12.5499	4.38e-74	2.7e-71	TRUE	GO:0008152//GO:0031326//GO:0009889//GO:1903506//GO:1901576//GO:2000112//GO:0046483//GO:0010468//GO:0019222//GO:0006351//GO:0019219//GO:0010556//GO:0050794//GO:0044271//GO:0090304//GO:0006355//GO:0044249//GO:0034645//GO:2001141//GO:0008150//GO:0080090//GO:0016070//GO:0032774//GO:0044260//GO:0043170//GO:0006725//GO:0044238//GO:0006807//GO:0034654//GO:0034641//GO:0009058//GO:0051171//GO:0097659//GO:…	metabolic process//regulation of cellular biosynthetic process//regulation of biosynthetic process//regulation of nucleic acid-templated transcription//organic substance biosynthetic process//regulation of cellular macromolecule biosynthetic process//heterocycle metabolic process//regulation of gene expression//regulation of metabolic process//transcription, DNA-templated//regulation of nucleobas…	--	--	GO:0003677//GO:0003700//GO:0003676//GO:1901363//GO:0097159//GO:0005488//GO:0003674//GO:0001071//GO:0043565	DNA binding//transcription factor activity, sequence-specific DNA binding//nucleic acid binding//heterocyclic compound binding//organic cyclic compound binding//binding//molecular_function//nucleic acid binding transcription factor activity//sequence-specific DNA binding	--	WRKY domain;WRKY domain superfamily
TraesCS6A01G250600	157.47	1.36041	7.16919	4.79e-74	2.94e-71	TRUE	GO:0009987//GO:1901605//GO:0006525//GO:0044237//GO:0071704//GO:0044699//GO:0046394//GO:0044238//GO:0006526//GO:0009058//GO:0044281//GO:0006807//GO:0016053//GO:0008652//GO:0008150//GO:0043436//GO:0044710//GO:0044283//GO:0006082//GO:0019752//GO:0044249//GO:1901607//GO:1901566//GO:1901564//GO:0044763//GO:0009084//GO:0008152//GO:0044711//GO:0009064//GO:0006520//GO:1901576	cellular process//alpha-amino acid metabolic process//arginine metabolic process//cellular metabolic process//organic substance metabolic process//single-organism process//carboxylic acid biosynthetic process//primary metabolic process//arginine biosynthetic process//biosynthetic process//small molecule metabolic process//nitrogen compound metabolic process//organic acid biosynthetic process//cel…	GO:0044424//GO:0044464//GO:0005622//GO:0005575//GO:0005737//GO:0005623	intracellular part//cell part//intracellular//cellular_component//cytoplasm//cell	GO:0016774//GO:0003674//GO:0016740//GO:0016772//GO:0003824//GO:0016301//GO:0003991	phosphotransferase activity, carboxyl group as acceptor//molecular_function//transferase activity//transferase activity, transferring phosphorus-containing groups//catalytic activity//kinase activity//acetylglutamate kinase activity	--	Aspartate/glutamate/uridylate kinase;Glutamate/acetylglutamate kinase;Acetylglutamate kinase family;Acetylglutamate kinase-like superfamily;Acetylglutamate kinase ArgB
TraesCS7A01G252500	20.1951	0	12.8588	6.68e-74	4.08e-71	TRUE	GO:0051179//GO:0044763//GO:0055085//GO:0008150//GO:1902578//GO:0044765//GO:0006810//GO:0044699//GO:0051234//GO:0009987	localization//single-organism cellular process//transmembrane transport//biological_process//single-organism localization//single-organism transport//transport//single-organism process//establishment of localization//cellular process	--	--	--	--	--	Mitochondrial carrier protein;Mitochondrial substrate/solute carrier;Mitochondrial carrier domain superfamily
TraesCS4A01G056500	16.7567	0.0404595	8.87635	2e-73	1.21e-70	TRUE	GO:0071702//GO:0051234//GO:0008104//GO:0015031//GO:0006810//GO:0008150//GO:0045184//GO:0051179//GO:0033036	organic substance transport//establishment of localization//protein localization//protein transport//transport//biological_process//establishment of protein localization//localization//macromolecule localization	GO:0016020//GO:0005575	membrane//cellular_component	--	--	--	SecY/SEC61-alpha family;Translocon Sec61/SecY, plug domain;SecY domain superfamily;SecY conserved site
TraesCS7A01G060800	13.2979	0.0164795	9.7172	3.43e-73	2.07e-70	TRUE	--	--	--	--	--	--	--	--
TraesCS5A01G232400	82.5368	0.296631	8.44988	4.23e-73	2.55e-70	TRUE	--	--	--	--	--	--	--	--
TraesCS7A01G352100	70.4591	0.0799333	9.99589	4.64e-73	2.78e-70	TRUE	--	--	--	--	--	--	--	Zinc finger, RING-type;Zinc finger, RING/FYVE/PHD-type
TraesCS1D01G189700	51.6025	0.361563	7.47909	8.02e-73	4.78e-70	TRUE	--	--	--	--	GO:0005488//GO:0003674//GO:0005515	binding//molecular_function//protein binding	--	Glutathione S-transferase, N-terminal;Glutathione S-transferase, C-terminal-like;Thioredoxin-like superfamily;Glutathione S-transferase, C-terminal domain superfamily
TraesCS6B01G257100	17.3042	0	12.624	1.15e-72	6.83e-70	TRUE	--	--	--	--	GO:0005488//GO:0003674//GO:0003676//GO:0003677//GO:1901363//GO:0097159	binding//molecular_function//nucleic acid binding//DNA binding//heterocyclic compound binding//organic cyclic compound binding	--	SANT/Myb domain;Homeobox-like domain superfamily;Myb domain
TraesCS6D01G211100	26.4687	0	13.2275	1.5e-72	8.88e-70	TRUE	--	--	--	--	GO:0005488//GO:0003674//GO:0003676//GO:0003677//GO:1901363//GO:0097159	binding//molecular_function//nucleic acid binding//DNA binding//heterocyclic compound binding//organic cyclic compound binding	--	SANT/Myb domain;Homeobox-like domain superfamily;Myb domain
Novel13751	17.3326	0.00848616	10.8637	1.79e-72	1.05e-69	TRUE	--	--	--	--	--	--	--	--
TraesCS1D01G432800	29.9146	0.0734185	8.92013	2.86e-72	1.67e-69	TRUE	GO:0044699//GO:0009987//GO:0051234//GO:0044763//GO:0051179//GO:0006810//GO:0044765//GO:1902578//GO:0008150//GO:0055085	single-organism process//cellular process//establishment of localization//single-organism cellular process//localization//transport//single-organism transport//single-organism localization//biological_process//transmembrane transport	GO:0044425//GO:0016020//GO:0016021//GO:0005575//GO:0031224	membrane part//membrane//integral component of membrane//cellular_component//intrinsic component of membrane	--	--	--	Voltage-dependent anion channel;Voltage-dependent anion channel superfamily
TraesCS4B01G064900	12.7246	0.00799333	10.4272	3.3e-72	1.93e-69	TRUE	--	--	--	--	--	--	--	--
TraesCS7B01G107900	18.4127	0	12.7207	3.88e-72	2.25e-69	TRUE	--	--	--	--	--	--	--	Tify domain;CO/COL/TOC1, conserved site
TraesCS6D01G359300	301.072	0.382093	9.89477	5.47e-72	3.16e-69	TRUE	GO:0044699//GO:0055114//GO:0008152//GO:0008150//GO:0044710	single-organism process//oxidation-reduction process//metabolic process//biological_process//single-organism metabolic process	--	--	GO:0003824//GO:0003674//GO:0016491	catalytic activity//molecular_function//oxidoreductase activity	--	Oxoglutarate/iron-dependent dioxygenase;Non-haem dioxygenase N-terminal domain;Isopenicillin N synthase-like
TraesCS7B01G350200	97.2212	1.68556	6.17398	6.79e-72	3.9e-69	TRUE	--	--	--	--	GO:0046872//GO:0003674//GO:0043167//GO:0005488//GO:0043169//GO:0005509	metal ion binding//molecular_function//ion binding//binding//cation binding//calcium ion binding	--	EF-hand domain;EF-hand domain pair;EF-Hand 1, calcium-binding site
TraesCS2B01G308400	137.545	0.51798	8.32068	1.26e-71	7.19e-69	TRUE	GO:0009073//GO:0019438//GO:0009987//GO:1902221//GO:1901360//GO:1901605//GO:0009095//GO:0009072//GO:1902223//GO:0044237//GO:1901362//GO:0044699//GO:0071704//GO:0046394//GO:0044238//GO:0006807//GO:0044281//GO:0009058//GO:0016053//GO:0008652//GO:0008150//GO:0043436//GO:0044710//GO:0006725//GO:0044283//GO:0006082//GO:0019752//GO:0044249//GO:1901607//GO:1901566//GO:1901564//GO:0006558//GO:0044763//GO:…	aromatic amino acid family biosynthetic process//aromatic compound biosynthetic process//cellular process//erythrose 4-phosphate/phosphoenolpyruvate family amino acid metabolic process//organic cyclic compound metabolic process//alpha-amino acid metabolic process//aromatic amino acid family biosynthetic process, prephenate pathway//aromatic amino acid family metabolic process//erythrose 4-phospha…	--	--	GO:0003674//GO:0016835//GO:0003824//GO:0004664//GO:0016829//GO:0016836	molecular_function//carbon-oxygen lyase activity//catalytic activity//prephenate dehydratase activity//lyase activity//hydro-lyase activity	--	Prephenate dehydratase;ACT domain;Prephenate dehydratase, conserved site
TraesCS7A01G201100	22.3144	0	13.0031	1.33e-71	7.6e-69	TRUE	--	--	--	--	--	--	--	Tify domain;CO/COL/TOC1, conserved site
TraesCS4A01G007900	53.8255	1.3615	5.62561	1.46e-71	8.26e-69	TRUE	--	--	--	--	--	--	--	Tify domain;CO/COL/TOC1, conserved site
Novel01356	64.3187	1.53675	5.70028	1.59e-71	8.95e-69	TRUE	--	--	--	--	--	--	--	hypothetical protein TRIUR3_27955 [Triticum urartu]
TraesCS6B01G056900	158.474	3.99438	5.63941	1.59e-71	8.95e-69	TRUE	GO:0044710//GO:0008150//GO:0008152//GO:0055114//GO:0044699	single-organism metabolic process//biological_process//metabolic process//oxidation-reduction process//single-organism process	--	--	GO:0016682//GO:0016491//GO:0003674//GO:0016679//GO:0003824//GO:0004097	oxidoreductase activity, acting on diphenols and related substances as donors, oxygen as acceptor//oxidoreductase activity//molecular_function//oxidoreductase activity, acting on diphenols and related substances as donors//catalytic activity//catechol oxidase activity	--	Tyrosinase copper-binding domain;Uncharacterised domain, di-copper centre;Hemocyanin/hexamerin;Polyphenol oxidase, central domain;Polyphenol oxidase, C-terminal
TraesCS3A01G343600	11.6885	0.0244728	9.02935	3.32e-71	1.86e-68	TRUE	GO:0050789//GO:0065007//GO:0071704//GO:0031323//GO:0097659//GO:0009058//GO:0051171//GO:0034641//GO:0006807//GO:0034654//GO:0044238//GO:0009987//GO:0060255//GO:0006139//GO:0019438//GO:0009059//GO:0010467//GO:1901362//GO:0044237//GO:0051252//GO:0018130//GO:1901360//GO:0010556//GO:0019219//GO:0006351//GO:0019222//GO:0010468//GO:0046483//GO:2000112//GO:1901576//GO:1903506//GO:0009889//GO:0031326//GO:…	regulation of biological process//biological regulation//organic substance metabolic process//regulation of cellular metabolic process//nucleic acid-templated transcription//biosynthetic process//regulation of nitrogen compound metabolic process//cellular nitrogen compound metabolic process//nitrogen compound metabolic process//nucleobase-containing compound biosynthetic process//primary metaboli…	--	--	GO:0005488//GO:0043565//GO:0001071//GO:0003674//GO:0003676//GO:0003700//GO:0003677//GO:0097159//GO:1901363	binding//sequence-specific DNA binding//nucleic acid binding transcription factor activity//molecular_function//nucleic acid binding//transcription factor activity, sequence-specific DNA binding//DNA binding//organic cyclic compound binding//heterocyclic compound binding	--	WRKY domain;WRKY domain superfamily
TraesCS7D01G497400	154.75	0.862571	7.7916	3.76e-71	2.1e-68	TRUE	GO:0009059//GO:0010467//GO:0019438//GO:0009987//GO:0060255//GO:0006139//GO:0018130//GO:1901360//GO:1901362//GO:0044237//GO:0051252//GO:0065007//GO:0071704//GO:0050789//GO:0044238//GO:0097659//GO:0031323//GO:0006807//GO:0034654//GO:0009058//GO:0051171//GO:0034641//GO:0044260//GO:0016070//GO:0032774//GO:0008150//GO:0080090//GO:0043170//GO:0006725//GO:0050794//GO:0044271//GO:2001141//GO:0006355//GO:…	macromolecule biosynthetic process//gene expression//aromatic compound biosynthetic process//cellular process//regulation of macromolecule metabolic process//nucleobase-containing compound metabolic process//heterocycle biosynthetic process//organic cyclic compound metabolic process//organic cyclic compound biosynthetic process//cellular metabolic process//regulation of RNA metabolic process//bio…	--	--	GO:0001071//GO:0003674//GO:0043565//GO:0005488//GO:0097159//GO:1901363//GO:0003676//GO:0003677//GO:0003700	nucleic acid binding transcription factor activity//molecular_function//sequence-specific DNA binding//binding//organic cyclic compound binding//heterocyclic compound binding//nucleic acid binding//DNA binding//transcription factor activity, sequence-specific DNA binding	--	WRKY domain;WRKY domain superfamily
TraesCS1B01G413900	36.9398	0	13.7095	4.41e-71	2.45e-68	TRUE	--	--	GO:0005575//GO:0016020	cellular_component//membrane	GO:0016758//GO:0008194//GO:0003674//GO:0016740//GO:0008375//GO:0016757//GO:0003824	transferase activity, transferring hexosyl groups//UDP-glycosyltransferase activity//molecular_function//transferase activity//acetylglucosaminyltransferase activity//transferase activity, transferring glycosyl groups//catalytic activity	--	Glycosyl transferase, family 14
TraesCS1D01G363800	30.1497	0.113385	8.32526	4.87e-71	2.69e-68	TRUE	GO:0036211//GO:0006464//GO:0016310//GO:0006796//GO:0043170//GO:0044260//GO:0008150//GO:0008152//GO:0044267//GO:0044237//GO:0006793//GO:0009987//GO:0043412//GO:0019538//GO:0044238//GO:0006468//GO:0071704	protein modification process//cellular protein modification process//phosphorylation//phosphate-containing compound metabolic process//macromolecule metabolic process//cellular macromolecule metabolic process//biological_process//metabolic process//cellular protein metabolic process//cellular metabolic process//phosphorus metabolic process//cellular process//macromolecule modification//protein me…	--	--	GO:0001882//GO:0097159//GO:1901363//GO:0017076//GO:0016301//GO:0030554//GO:0097367//GO:0005524//GO:0043168//GO:0035639//GO:0036094//GO:0043167//GO:0032555//GO:0000166//GO:0016740//GO:0032553//GO:0032550//GO:0003674//GO:1901265//GO:0003824//GO:0032559//GO:0004672//GO:0016773//GO:0016772//GO:0001883//GO:0032549//GO:0005488	nucleoside binding//organic cyclic compound binding//heterocyclic compound binding//purine nucleotide binding//kinase activity//adenyl nucleotide binding//carbohydrate derivative binding//ATP binding//anion binding//purine ribonucleoside triphosphate binding//small molecule binding//ion binding//purine ribonucleotide binding//nucleotide binding//transferase activity//ribonucleotide binding//purin…	--	Protein kinase domain;Serine/threonine-protein kinase, active site;Protein kinase-like domain superfamily;Protein kinase, ATP binding site
TraesCS5A01G304400	20.0049	0.319132	6.28243	5.26e-71	2.9e-68	TRUE	--	--	--	--	GO:0017076//GO:0030554//GO:0001882//GO:1901363//GO:0097159//GO:0032559//GO:0032549//GO:0001883//GO:0005488//GO:0036094//GO:0043167//GO:0097367//GO:0043168//GO:0032553//GO:0032550//GO:0043531//GO:0003674//GO:1901265//GO:0000166//GO:0032555	purine nucleotide binding//adenyl nucleotide binding//nucleoside binding//heterocyclic compound binding//organic cyclic compound binding//adenyl ribonucleotide binding//ribonucleoside binding//purine nucleoside binding//binding//small molecule binding//ion binding//carbohydrate derivative binding//anion binding//ribonucleotide binding//purine ribonucleoside binding//ADP binding//molecular_functio…	--	NB-ARC;P-loop containing nucleoside triphosphate hydrolase;Leucine-rich repeat domain superfamily;Virus X resistance protein-like, coiled-coil domain
TraesCS2D01G377600	150.207	0.235256	9.61152	8.31e-71	4.55e-68	TRUE	GO:0009063//GO:0044237//GO:0009072//GO:1901575//GO:1901360//GO:1901605//GO:1902221//GO:0019439//GO:0009056//GO:0009987//GO:0009074//GO:0006807//GO:0044281//GO:0006559//GO:0044238//GO:1901565//GO:0044699//GO:0071704//GO:1902222//GO:0044712//GO:0019752//GO:0044248//GO:0006082//GO:0046395//GO:0044710//GO:0006725//GO:0016054//GO:0043436//GO:0008150//GO:0006520//GO:0044282//GO:0008152//GO:1901606//GO:…	cellular amino acid catabolic process//cellular metabolic process//aromatic amino acid family metabolic process//organic substance catabolic process//organic cyclic compound metabolic process//alpha-amino acid metabolic process//erythrose 4-phosphate/phosphoenolpyruvate family amino acid metabolic process//aromatic compound catabolic process//catabolic process//cellular process//aromatic amino ac…	GO:0044424//GO:0005622//GO:0044464//GO:0005737//GO:0005575//GO:0005623	intracellular part//intracellular//cell part//cytoplasm//cellular_component//cell	GO:0016841//GO:0003674//GO:0003824//GO:0016829//GO:0016840	ammonia-lyase activity//molecular_function//catalytic activity//lyase activity//carbon-nitrogen lyase activity	--	Aromatic amino acid lyase;Phenylalanine ammonia-lyase;L-Aspartase-like;Phenylalanine/histidine ammonia-lyases, active site;Phenylalanine ammonia-lyase, shielding domain superfamily;Fumarase/histidase, N-terminal
TraesCS7D01G150600	88.2972	0.032959	11.572	8.38e-71	4.57e-68	TRUE	--	--	--	--	GO:0003824//GO:0050662//GO:0005488//GO:0048037//GO:0003674	catalytic activity//coenzyme binding//binding//cofactor binding//molecular_function	--	NAD-dependent epimerase/dehydratase;NAD(P)-binding domain superfamily
TraesCS7B01G418500	45.7527	0.192826	8.158	9.18e-71	4.97e-68	TRUE	GO:0034645//GO:0044249//GO:0006355//GO:0090304//GO:2001141//GO:0044271//GO:0050794//GO:0006725//GO:0043170//GO:0016070//GO:0032774//GO:0044260//GO:0080090//GO:0008150//GO:1901576//GO:2000112//GO:0031326//GO:0008152//GO:1903506//GO:0009889//GO:0019219//GO:0010556//GO:0019222//GO:0010468//GO:0046483//GO:0006351//GO:0044237//GO:0051252//GO:1901362//GO:1901360//GO:0018130//GO:0060255//GO:0009987//GO:…	cellular macromolecule biosynthetic process//cellular biosynthetic process//regulation of transcription, DNA-templated//nucleic acid metabolic process//regulation of RNA biosynthetic process//cellular nitrogen compound biosynthetic process//regulation of cellular process//cellular aromatic compound metabolic process//macromolecule metabolic process//RNA metabolic process//RNA biosynthetic process…	--	--	GO:1901363//GO:0097159//GO:0003700//GO:0003677//GO:0003676//GO:0043565//GO:0003674//GO:0001071//GO:0005488	heterocyclic compound binding//organic cyclic compound binding//transcription factor activity, sequence-specific DNA binding//DNA binding//nucleic acid binding//sequence-specific DNA binding//molecular_function//nucleic acid binding transcription factor activity//binding	--	WRKY domain;WRKY domain superfamily
TraesCS7D01G439800	95.1366	1.88676	5.9944	9.19e-71	4.97e-68	TRUE	--	--	--	--	GO:0005509//GO:0043169//GO:0005488//GO:0046872//GO:0003674//GO:0043167	calcium ion binding//cation binding//binding//metal ion binding//molecular_function//ion binding	--	EF-hand domain;EF-hand domain pair;EF-Hand 1, calcium-binding site
TraesCS1D01G394500	40.7767	0.138351	8.47754	1.17e-70	6.31e-68	TRUE	--	--	GO:0005575//GO:0016020	cellular_component//membrane	GO:0016758//GO:0008375//GO:0016757//GO:0003824//GO:0008194//GO:0003674//GO:0016740	transferase activity, transferring hexosyl groups//acetylglucosaminyltransferase activity//transferase activity, transferring glycosyl groups//catalytic activity//UDP-glycosyltransferase activity//molecular_function//transferase activity	--	Glycosyl transferase, family 14
TraesCS3D01G000900	112.561	2.9161	5.59511	1.38e-70	7.42e-68	TRUE	--	--	--	--	--	--	--	--
TraesCS4A01G008000	11.2932	0	12.0064	1.41e-70	7.54e-68	TRUE	--	--	--	--	--	--	--	Tify domain;CO/COL/TOC1, conserved site
TraesCS6A01G267700	136.974	0.1199	10.3944	2.5e-70	1.33e-67	TRUE	GO:0044763//GO:0051179//GO:0006810//GO:0044765//GO:1902578//GO:0008150//GO:0055085//GO:0044699//GO:0009987//GO:0051234	single-organism cellular process//localization//transport//single-organism transport//single-organism localization//biological_process//transmembrane transport//single-organism process//cellular process//establishment of localization	GO:0005575//GO:0016020	cellular_component//membrane	GO:0005215//GO:0022857//GO:0003674	transporter activity//transmembrane transporter activity//molecular_function	--	Proton-dependent oligopeptide transporter family;Major facilitator superfamily domain;MFS transporter superfamily
TraesCS5D01G342000	105.236	0	15.219	2.86e-70	1.52e-67	TRUE	GO:0008150//GO:0009309//GO:0044271//GO:0044249//GO:1901566//GO:1901564//GO:0006596//GO:0008152//GO:1901576//GO:0009987//GO:0009308//GO:0042401//GO:0044237//GO:0071704//GO:0006595//GO:0006576//GO:0009058//GO:0044106//GO:0034641//GO:0006807	biological_process//amine biosynthetic process//cellular nitrogen compound biosynthetic process//cellular biosynthetic process//organonitrogen compound biosynthetic process//organonitrogen compound metabolic process//polyamine biosynthetic process//metabolic process//organic substance biosynthetic process//cellular process//amine metabolic process//cellular biogenic amine biosynthetic process//ce…	--	--	GO:0003674//GO:0003824	molecular_function//catalytic activity	--	Ornithine/DAP/Arg decarboxylase;Ornithine decarboxylase;Alanine racemase/group IV decarboxylase, C-terminal;Orn/DAP/Arg decarboxylase 2, C-terminal;Orn/DAP/Arg decarboxylase 2, N-terminal;Orn/DAP/Arg decarboxylase 2, pyridoxal-phosphate binding site;PLP-binding barrel
TraesCS6D01G021100	94.0721	0	15.0435	3.28e-70	1.73e-67	TRUE	GO:0008150//GO:0008152	biological_process//metabolic process	--	--	GO:0016740//GO:0003674//GO:0003824//GO:0016757//GO:0016758	transferase activity//molecular_function//catalytic activity//transferase activity, transferring glycosyl groups//transferase activity, transferring hexosyl groups	--	UDP-glucuronosyl/UDP-glucosyltransferase;UDP-glycosyltransferase family, conserved site
TraesCS3D01G495200	24.5091	0.197754	7.27276	4.28e-70	2.25e-67	TRUE	--	--	--	--	--	--	--	Protein of unknown function DUF4228, plant
TraesCS3A01G256200	32.3545	0.129865	8.23129	4.38e-70	2.29e-67	TRUE	GO:0006464//GO:0016310//GO:0043170//GO:0006796//GO:0008150//GO:0044260//GO:0036211//GO:0044267//GO:0008152//GO:0009987//GO:0043412//GO:0006793//GO:0044237//GO:0006468//GO:0071704//GO:0044238//GO:0019538	cellular protein modification process//phosphorylation//macromolecule metabolic process//phosphate-containing compound metabolic process//biological_process//cellular macromolecule metabolic process//protein modification process//cellular protein metabolic process//metabolic process//cellular process//macromolecule modification//phosphorus metabolic process//cellular metabolic process//protein ph…	--	--	GO:1901363//GO:0097159//GO:0001882//GO:0016301//GO:0030554//GO:0017076//GO:0000166//GO:0032555//GO:0032553//GO:0003674//GO:1901265//GO:0032550//GO:0016740//GO:0043168//GO:0097367//GO:0005524//GO:0043167//GO:0036094//GO:0035639//GO:0016772//GO:0001883//GO:0032549//GO:0005488//GO:0003824//GO:0016773//GO:0004672//GO:0032559	heterocyclic compound binding//organic cyclic compound binding//nucleoside binding//kinase activity//adenyl nucleotide binding//purine nucleotide binding//nucleotide binding//purine ribonucleotide binding//ribonucleotide binding//molecular_function//nucleoside phosphate binding//purine ribonucleoside binding//transferase activity//anion binding//carbohydrate derivative binding//ATP binding//ion b…	--	Protein kinase domain;Serine/threonine-protein kinase, active site;Protein kinase-like domain superfamily;Protein kinase, ATP binding site
TraesCS2D01G047500	141.128	0.854577	7.67288	5.58e-70	2.91e-67	TRUE	GO:0008150//GO:0010038//GO:0010035//GO:0050896//GO:0046686//GO:0008152//GO:0042221	biological_process//response to metal ion//response to inorganic substance//response to stimulus//response to cadmium ion//metabolic process//response to chemical	GO:0005737//GO:0043229//GO:0005575//GO:0005739//GO:0044444//GO:0043231//GO:0005623//GO:0043227//GO:0044424//GO:0044464//GO:0043226//GO:0005622	cytoplasm//intracellular organelle//cellular_component//mitochondrion//cytoplasmic part//intracellular membrane-bounded organelle//cell//membrane-bounded organelle//intracellular part//cell part//organelle//intracellular	GO:0016741//GO:0008168//GO:0016740//GO:0003674//GO:0003824	transferase activity, transferring one-carbon groups//methyltransferase activity//transferase activity//molecular_function//catalytic activity	--	Methyltransferase type 11;S-adenosyl-L-methionine-dependent methyltransferase
TraesCS3A01G478700	13.308	0	12.253	6.14e-70	3.19e-67	TRUE	--	--	--	--	GO:0005488//GO:0003674//GO:0005515	binding//molecular_function//protein binding	--	Leucine-rich repeat;Leucine-rich repeat-containing N-terminal, plant-type;Leucine-rich repeat domain superfamily
TraesCS3A01G478600	11.3742	0	12.0176	7.95e-70	4.11e-67	TRUE	--	--	--	--	--	--	--	Leucine-rich repeat-containing N-terminal, plant-type;Leucine-rich repeat domain superfamily
TraesCS2B01G208900	52.7976	0.0913764	9.47036	1.52e-69	7.83e-67	TRUE	GO:0090351//GO:0050896//GO:0009825//GO:0044267//GO:0044763//GO:0043207//GO:0044707//GO:0032502//GO:0008152//GO:0016310//GO:0006464//GO:0006796//GO:0043170//GO:0051707//GO:0008150//GO:0044260//GO:0040007//GO:0009624//GO:0044767//GO:0032501//GO:0006952//GO:0036211//GO:0006950//GO:0006468//GO:0044699//GO:0071704//GO:0098542//GO:0016049//GO:0009607//GO:0044238//GO:0019538//GO:0009987//GO:0043412//GO:…	seedling development//response to stimulus//multidimensional cell growth//cellular protein metabolic process//single-organism cellular process//response to external biotic stimulus//single-multicellular organism process//developmental process//metabolic process//phosphorylation//cellular protein modification process//phosphate-containing compound metabolic process//macromolecule metabolic process…	GO:0005886//GO:0043231//GO:0044444//GO:0005623//GO:0043227//GO:0043229//GO:0005575//GO:0005737//GO:0005739//GO:0044464//GO:0071944//GO:0043226//GO:0005622//GO:0044424//GO:0016020	plasma membrane//intracellular membrane-bounded organelle//cytoplasmic part//cell//membrane-bounded organelle//intracellular organelle//cellular_component//cytoplasm//mitochondrion//cell part//cell periphery//organelle//intracellular//intracellular part//membrane	GO:0016301//GO:0030554//GO:0005515//GO:0017076//GO:0097159//GO:1901363//GO:0001882//GO:0016772//GO:0001883//GO:0032549//GO:0005488//GO:0003824//GO:0016773//GO:0004672//GO:0032559//GO:0032555//GO:0000166//GO:0032553//GO:1901265//GO:0003674//GO:0032550//GO:0016740//GO:0043168//GO:0097367//GO:0005524//GO:0043167//GO:0035639//GO:0036094	kinase activity//adenyl nucleotide binding//protein binding//purine nucleotide binding//organic cyclic compound binding//heterocyclic compound binding//nucleoside binding//transferase activity, transferring phosphorus-containing groups//purine nucleoside binding//ribonucleoside binding//binding//catalytic activity//phosphotransferase activity, alcohol group as acceptor//protein kinase activity//a…	--	Protein kinase domain;Leucine-rich repeat;Leucine-rich repeat, typical subtype;Serine/threonine-protein kinase, active site;Protein kinase-like domain superfamily;Leucine-rich repeat-containing N-terminal, plant-type;Protein kinase, ATP binding site;Leucine-rich repeat domain superfamily
TraesCS4B01G297100	128.796	4.35644	5.21449	1.57e-69	8.04e-67	TRUE	--	--	--	--	--	--	--	Tify domain;CO/COL/TOC1, conserved site
TraesCS7A01G195800	58.0268	0.382586	7.54626	1.68e-69	8.59e-67	TRUE	GO:0006508//GO:0071704//GO:0019538//GO:0044238//GO:0043170//GO:0008150//GO:0008152	proteolysis//organic substance metabolic process//protein metabolic process//primary metabolic process//macromolecule metabolic process//biological_process//metabolic process	GO:0005575//GO:0031012	cellular_component//extracellular matrix	GO:0003674//GO:0046872//GO:0016787//GO:0008237//GO:0043167//GO:0005488//GO:0008270//GO:0003824//GO:0004222//GO:0046914//GO:0043169//GO:0004175//GO:0070011//GO:0008233	molecular_function//metal ion binding//hydrolase activity//metallopeptidase activity//ion binding//binding//zinc ion binding//catalytic activity//metalloendopeptidase activity//transition metal ion binding//cation binding//endopeptidase activity//peptidase activity, acting on L-amino acid peptides//peptidase activity	--	Peptidase M10, metallopeptidase;Peptidoglycan binding-like;Peptidase, metallopeptidase;Peptidase M10A;Metallopeptidase, catalytic domain superfamily;Peptidase M10A, catalytic domain;PGBD-like superfamily
TraesCS1D01G187100	20.1455	0.0324662	9.45165	2.55e-69	1.3e-66	TRUE	--	--	--	--	--	--	--	Alpha/beta hydrolase fold-1;Alpha/Beta hydrolase fold
TraesCS2A01G583000	76.4621	1.25857	6.25488	2.97e-69	1.5e-66	TRUE	--	--	--	--	GO:0003674//GO:0005488//GO:1901363//GO:0097159//GO:0003676	molecular_function//binding//heterocyclic compound binding//organic cyclic compound binding//nucleic acid binding	--	Ribonuclease CAF1;Ribonuclease H-like superfamily;Ribonuclease H superfamily
TraesCS2D01G162200	37.8931	0.168353	8.05802	3.29e-69	1.66e-66	TRUE	--	--	--	--	GO:0046872//GO:0003674//GO:0043167//GO:0005488//GO:0043169//GO:0005509	metal ion binding//molecular_function//ion binding//binding//cation binding//calcium ion binding	--	EF-hand domain;EF-hand domain pair;EF-Hand 1, calcium-binding site
TraesCS5A01G337400	119.499	0	15.3969	3.98e-69	2e-66	TRUE	GO:0006595//GO:0071704//GO:0006807//GO:0009058//GO:0044106//GO:0034641//GO:0006576//GO:0009987//GO:0009308//GO:0044237//GO:0042401//GO:0006596//GO:1901564//GO:1901566//GO:1901576//GO:0008152//GO:0009309//GO:0008150//GO:0044249//GO:0044271	polyamine metabolic process//organic substance metabolic process//nitrogen compound metabolic process//biosynthetic process//cellular amine metabolic process//cellular nitrogen compound metabolic process//cellular biogenic amine metabolic process//cellular process//amine metabolic process//cellular metabolic process//cellular biogenic amine biosynthetic process//polyamine biosynthetic process//or…	--	--	GO:0003824//GO:0003674	catalytic activity//molecular_function	--	Ornithine/DAP/Arg decarboxylase;Ornithine decarboxylase;Alanine racemase/group IV decarboxylase, C-terminal;Orn/DAP/Arg decarboxylase 2, C-terminal;Orn/DAP/Arg decarboxylase 2, N-terminal;Orn/DAP/Arg decarboxylase 2, pyridoxal-phosphate binding site;PLP-binding barrel
TraesCS6A01G268400	38.9411	0.188282	7.98643	5.46e-69	2.74e-66	TRUE	GO:0009987//GO:0051234//GO:0044699//GO:1902578//GO:0008150//GO:0006810//GO:0044765//GO:0055085//GO:0051179//GO:0044763	cellular process//establishment of localization//single-organism process//single-organism localization//biological_process//transport//single-organism transport//transmembrane transport//localization//single-organism cellular process	GO:0016020//GO:0005575	membrane//cellular_component	GO:0003674//GO:0022857//GO:0005215	molecular_function//transmembrane transporter activity//transporter activity	--	Proton-dependent oligopeptide transporter family;Major facilitator superfamily domain;MFS transporter superfamily
TraesCS7D01G350500	36.1185	0.17131	7.99985	6.86e-69	3.42e-66	TRUE	GO:0016053//GO:0044281//GO:0009058//GO:0044238//GO:0006631//GO:0046394//GO:0032787//GO:0006629//GO:0044699//GO:0071704//GO:0044237//GO:0009987//GO:0044255//GO:1901576//GO:0044711//GO:0008152//GO:0044763//GO:0006633//GO:0044249//GO:0019752//GO:0044283//GO:0006082//GO:0008610//GO:0044710//GO:0072330//GO:0043436//GO:0008150	organic acid biosynthetic process//small molecule metabolic process//biosynthetic process//primary metabolic process//fatty acid metabolic process//carboxylic acid biosynthetic process//monocarboxylic acid metabolic process//lipid metabolic process//single-organism process//organic substance metabolic process//cellular metabolic process//cellular process//cellular lipid metabolic process//organic…	GO:0016020//GO:0005575	membrane//cellular_component	GO:0003824//GO:0016747//GO:0016746//GO:0016740//GO:0003674	catalytic activity//transferase activity, transferring acyl groups other than amino-acyl groups//transferase activity, transferring acyl groups//transferase activity//molecular_function	--	Very-long-chain 3-ketoacyl-CoA synthase;FAE1/Type III polyketide synthase-like protein;3-Oxoacyl-[acyl-carrier-protein (ACP)] synthase III, C-terminal;Thiolase-like
TraesCS4D01G015100	21.1381	0	12.9191	6.89e-69	3.42e-66	TRUE	GO:0010033//GO:0009733//GO:0042221//GO:0009725//GO:0050896//GO:0009719//GO:0008150	response to organic substance//response to auxin//response to chemical//response to hormone//response to stimulus//response to endogenous stimulus//biological_process	--	--	--	--	--	Small auxin-up RNA
TraesCS2A01G136700	130.998	2.93307	5.80282	9.85e-69	4.87e-66	TRUE	--	--	--	--	--	--	--	--
TraesCS3B01G409400	15.69	0.0319733	9.07522	9.93e-69	4.9e-66	TRUE	GO:0071704//GO:0016567//GO:0019538//GO:0070647//GO:0044238//GO:0043412//GO:0009987//GO:0044237//GO:0032446//GO:0044267//GO:0008152//GO:0006464//GO:0044260//GO:0008150//GO:0043170//GO:0036211	organic substance metabolic process//protein ubiquitination//protein metabolic process//protein modification by small protein conjugation or removal//primary metabolic process//macromolecule modification//cellular process//cellular metabolic process//protein modification by small protein conjugation//cellular protein metabolic process//metabolic process//cellular protein modification process//cel…	--	--	GO:0005488//GO:0003824//GO:0016740//GO:0003674//GO:0005515//GO:0019787//GO:0004842	binding//catalytic activity//transferase activity//molecular_function//protein binding//ubiquitin-like protein transferase activity//ubiquitin-protein transferase activity	--	Armadillo;U box domain;Armadillo-like helical;Zinc finger, RING/FYVE/PHD-type;Armadillo-type fold
TraesCS6A01G268500	87.7245	0.0799333	10.3253	1.17e-68	5.76e-66	TRUE	GO:0051179//GO:0044763//GO:0008150//GO:1902578//GO:0044765//GO:0006810//GO:0055085//GO:0044699//GO:0009987//GO:0051234	localization//single-organism cellular process//biological_process//single-organism localization//single-organism transport//transport//transmembrane transport//single-organism process//cellular process//establishment of localization	GO:0005575//GO:0016020	cellular_component//membrane	GO:0005215//GO:0003674//GO:0022857	transporter activity//molecular_function//transmembrane transporter activity	--	Proton-dependent oligopeptide transporter family;Major facilitator superfamily domain;MFS transporter superfamily
TraesCS2D01G377200	268.931	1.52186	7.7671	1.53e-68	7.47e-66	TRUE	GO:0006082//GO:0044248//GO:0044710//GO:0006725//GO:0016054//GO:0046395//GO:0043436//GO:0008150//GO:1902222//GO:0044712//GO:0019752//GO:0044763//GO:1901361//GO:0006558//GO:1901564//GO:0006520//GO:0044282//GO:1901606//GO:0008152//GO:0019439//GO:1902221//GO:0009987//GO:0009056//GO:0009063//GO:0044237//GO:1901575//GO:0009072//GO:1901605//GO:1901360//GO:1901565//GO:0071704//GO:0044699//GO:0009074//GO:…	organic acid metabolic process//cellular catabolic process//single-organism metabolic process//cellular aromatic compound metabolic process//organic acid catabolic process//carboxylic acid catabolic process//oxoacid metabolic process//biological_process//erythrose 4-phosphate/phosphoenolpyruvate family amino acid catabolic process//single-organism catabolic process//carboxylic acid metabolic proc…	GO:0005737//GO:0005575//GO:0005623//GO:0044424//GO:0044464//GO:0005622	cytoplasm//cellular_component//cell//intracellular part//cell part//intracellular	GO:0016829//GO:0016840//GO:0003674//GO:0016841//GO:0003824	lyase activity//carbon-nitrogen lyase activity//molecular_function//ammonia-lyase activity//catalytic activity	--	Aromatic amino acid lyase;Phenylalanine ammonia-lyase;L-Aspartase-like;Phenylalanine/histidine ammonia-lyases, active site;Phenylalanine ammonia-lyase, shielding domain superfamily;Fumarase/histidase, N-terminal
TraesCS1A01G358400	77.0173	0.468541	7.63841	1.86e-68	9.05e-66	TRUE	GO:0071704//GO:0065007//GO:0050789//GO:0044238//GO:0034641//GO:0051171//GO:0009058//GO:0034654//GO:0006807//GO:0031323//GO:0097659//GO:0010467//GO:0009059//GO:0006139//GO:0060255//GO:0009987//GO:0019438//GO:1901360//GO:0018130//GO:0051252//GO:0044237//GO:1901362//GO:0019222//GO:0046483//GO:0010468//GO:0006351//GO:0019219//GO:0010556//GO:0031326//GO:0008152//GO:1903506//GO:0009889//GO:1901576//GO:…	organic substance metabolic process//biological regulation//regulation of biological process//primary metabolic process//cellular nitrogen compound metabolic process//regulation of nitrogen compound metabolic process//biosynthetic process//nucleobase-containing compound biosynthetic process//nitrogen compound metabolic process//regulation of cellular metabolic process//nucleic acid-templated tran…	--	--	GO:0005488//GO:0003674//GO:0001071//GO:0043565//GO:0003700//GO:0003677//GO:0003676//GO:1901363//GO:0097159	binding//molecular_function//nucleic acid binding transcription factor activity//sequence-specific DNA binding//transcription factor activity, sequence-specific DNA binding//DNA binding//nucleic acid binding//heterocyclic compound binding//organic cyclic compound binding	--	WRKY domain;WRKY domain superfamily
TraesCS4A01G072300	126.101	3.45926	5.49152	3.37e-68	1.64e-65	TRUE	GO:0043170//GO:0006796//GO:0044260//GO:0008150//GO:0006464//GO:0016310//GO:0006950//GO:0036211//GO:0050896//GO:0044267//GO:0008152//GO:0009987//GO:0043412//GO:0006793//GO:0044237//GO:0071704//GO:0006468//GO:0044238//GO:0019538	macromolecule metabolic process//phosphate-containing compound metabolic process//cellular macromolecule metabolic process//biological_process//cellular protein modification process//phosphorylation//response to stress//protein modification process//response to stimulus//cellular protein metabolic process//metabolic process//cellular process//macromolecule modification//phosphorus metabolic proce…	--	--	GO:1901363//GO:0097159//GO:0001882//GO:0030554//GO:0016301//GO:0017076//GO:0032553//GO:0032550//GO:0003674//GO:1901265//GO:0016740//GO:0000166//GO:0032555//GO:0043167//GO:0036094//GO:0035639//GO:0043168//GO:0097367//GO:0005524//GO:0032549//GO:0001883//GO:0005488//GO:0016772//GO:0004672//GO:0016773//GO:0032559//GO:0003824	heterocyclic compound binding//organic cyclic compound binding//nucleoside binding//adenyl nucleotide binding//kinase activity//purine nucleotide binding//ribonucleotide binding//purine ribonucleoside binding//molecular_function//nucleoside phosphate binding//transferase activity//nucleotide binding//purine ribonucleotide binding//ion binding//small molecule binding//purine ribonucleoside triphos…	--	Protein kinase domain;Serine-threonine/tyrosine-protein kinase, catalytic domain;UspA;Serine/threonine-protein kinase, active site;Protein kinase-like domain superfamily;Rossmann-like alpha/beta/alpha sandwich fold;Protein kinase, ATP binding site
TraesCS6A01G224100	17.8436	0.00799333	10.9184	5.63e-68	2.72e-65	TRUE	--	--	--	--	GO:0003677//GO:0003676//GO:0097159//GO:1901363//GO:0005488//GO:0003674	DNA binding//nucleic acid binding//organic cyclic compound binding//heterocyclic compound binding//binding//molecular_function	--	SANT/Myb domain;Homeobox-like domain superfamily;Myb domain
TraesCS4D01G083500	50.13	0.988877	5.97578	7.49e-68	3.61e-65	TRUE	--	--	GO:0005829//GO:0044424//GO:0005622//GO:0044464//GO:0005737//GO:0005575//GO:0005623//GO:0044444	cytosol//intracellular part//intracellular//cell part//cytoplasm//cellular_component//cell//cytoplasmic part	GO:0043167//GO:0016788//GO:0003674//GO:0016787//GO:0046872//GO:0003824//GO:0005488//GO:0016791//GO:0046914//GO:0043169//GO:0030145//GO:0042578	ion binding//hydrolase activity, acting on ester bonds//molecular_function//hydrolase activity//metal ion binding//catalytic activity//binding//phosphatase activity//transition metal ion binding//cation binding//manganese ion binding//phosphoric ester hydrolase activity	--	Calcineurin-like phosphoesterase domain, ApaH type
TraesCS1A01G273500	35.2686	0.748693	5.86883	1.38e-67	6.63e-65	TRUE	GO:0008152//GO:0008150//GO:0006796//GO:0006793//GO:0009987//GO:0044237	metabolic process//biological_process//phosphate-containing compound metabolic process//phosphorus metabolic process//cellular process//cellular metabolic process	GO:0005623//GO:0005737//GO:0005575//GO:0044464//GO:0005622//GO:0044424	cell//cytoplasm//cellular_component//cell part//intracellular//intracellular part	GO:0016818//GO:0016462//GO:0016817//GO:0000287//GO:0043169//GO:0005488//GO:0003824//GO:0003674//GO:0004427//GO:0046872//GO:0016787//GO:0043167	hydrolase activity, acting on acid anhydrides, in phosphorus-containing anhydrides//pyrophosphatase activity//hydrolase activity, acting on acid anhydrides//magnesium ion binding//cation binding//binding//catalytic activity//molecular_function//inorganic diphosphatase activity//metal ion binding//hydrolase activity//ion binding	--	Inorganic pyrophosphatase;Inorganic pyrophosphatase superfamily
TraesCSU01G008800	137.889	0.1199	10.3866	1.48e-67	7.09e-65	TRUE	GO:0044710//GO:0008150//GO:0055114//GO:0008152//GO:0044699	single-organism metabolic process//biological_process//oxidation-reduction process//metabolic process//single-organism process	--	--	GO:1901363//GO:0097159//GO:0043169//GO:0046914//GO:0046906//GO:0005506//GO:0016491//GO:0046872//GO:0003674//GO:0016705//GO:0043167//GO:0020037//GO:0005488//GO:0003824	heterocyclic compound binding//organic cyclic compound binding//cation binding//transition metal ion binding//tetrapyrrole binding//iron ion binding//oxidoreductase activity//metal ion binding//molecular_function//oxidoreductase activity, acting on paired donors, with incorporation or reduction of molecular oxygen//ion binding//heme binding//binding//catalytic activity	--	Cytochrome P450;Cytochrome P450, E-class, group I;Cytochrome P450, conserved site;Cytochrome P450 superfamily
TraesCS4B01G106200	115.95	0.0559533	11.2184	1.6e-67	7.6e-65	TRUE	--	--	--	--	--	--	--	--
TraesCS1B01G355700	32.1127	0.0249656	10.4865	1.62e-67	7.71e-65	TRUE	GO:0044237//GO:0006793//GO:0009987//GO:0043412//GO:0019538//GO:0044238//GO:0006468//GO:0071704//GO:0036211//GO:0016310//GO:0006464//GO:0043170//GO:0006796//GO:0008150//GO:0044260//GO:0008152//GO:0044267	cellular metabolic process//phosphorus metabolic process//cellular process//macromolecule modification//protein metabolic process//primary metabolic process//protein phosphorylation//organic substance metabolic process//protein modification process//phosphorylation//cellular protein modification process//macromolecule metabolic process//phosphate-containing compound metabolic process//biological_…	--	--	GO:0097367//GO:0005524//GO:0043168//GO:0036094//GO:0035639//GO:0043167//GO:0000166//GO:0032555//GO:0016740//GO:0032553//GO:1901265//GO:0003674//GO:0032550//GO:0003824//GO:0032559//GO:0016773//GO:0004672//GO:0016772//GO:0032549//GO:0001883//GO:0005488//GO:0001882//GO:1901363//GO:0097159//GO:0017076//GO:0005515//GO:0016301//GO:0030554	carbohydrate derivative binding//ATP binding//anion binding//small molecule binding//purine ribonucleoside triphosphate binding//ion binding//nucleotide binding//purine ribonucleotide binding//transferase activity//ribonucleotide binding//nucleoside phosphate binding//molecular_function//purine ribonucleoside binding//catalytic activity//adenyl ribonucleotide binding//phosphotransferase activity,…	--	Protein kinase domain;Serine-threonine/tyrosine-protein kinase, catalytic domain;Leucine-rich repeat;Leucine-rich repeat, typical subtype;Serine/threonine-protein kinase, active site;Protein kinase-like domain superfamily;Leucine-rich repeat-containing N-terminal, plant-type;Leucine-rich repeat domain superfamily
TraesCS6D01G051700	19.2425	0.441989	5.76114	1.93e-67	9.13e-65	TRUE	--	--	--	--	--	--	--	Gnk2-homologous domain;Gnk2-homologous domain superfamily
TraesCS2D01G107800	397.98	0.0559533	12.9578	1.99e-67	9.37e-65	TRUE	GO:0008152//GO:0050896//GO:0072593//GO:0055114//GO:0044763//GO:0006979//GO:0044712//GO:0006950//GO:0044710//GO:0044248//GO:0008150//GO:0042744//GO:0042743//GO:0044699//GO:0044237//GO:0009056//GO:0009987	metabolic process//response to stimulus//reactive oxygen species metabolic process//oxidation-reduction process//single-organism cellular process//response to oxidative stress//single-organism catabolic process//response to stress//single-organism metabolic process//cellular catabolic process//biological_process//hydrogen peroxide catabolic process//hydrogen peroxide metabolic process//single-org…	--	--	GO:0016209//GO:0046906//GO:1901363//GO:0097159//GO:0003824//GO:0004601//GO:0020037//GO:0005488//GO:0016684//GO:0016491//GO:0003674	antioxidant activity//tetrapyrrole binding//heterocyclic compound binding//organic cyclic compound binding//catalytic activity//peroxidase activity//heme binding//binding//oxidoreductase activity, acting on peroxide as acceptor//oxidoreductase activity//molecular_function	--	Plant peroxidase;Haem peroxidase, plant/fungal/bacterial;Haem peroxidase;Peroxidases heam-ligand binding site;Peroxidase, active site;Secretory peroxidase
TraesCS7A01G362500	36.4342	0.0399667	9.99846	2.23e-67	1.05e-64	TRUE	--	--	--	--	GO:0005515//GO:0046983//GO:0005488//GO:0003674	protein binding//protein dimerization activity//binding//molecular_function	--	Myc-type, basic helix-loop-helix (bHLH) domain;Helix-loop-helix DNA-binding domain superfamily
TraesCS2B01G040600	161.554	0.282231	9.41811	3.64e-67	1.7e-64	TRUE	GO:0008152//GO:0008150	metabolic process//biological_process	--	--	GO:0016757//GO:0003824//GO:0003674//GO:0016740//GO:0016758	transferase activity, transferring glycosyl groups//catalytic activity//molecular_function//transferase activity//transferase activity, transferring hexosyl groups	--	UDP-glucuronosyl/UDP-glucosyltransferase
TraesCS5A01G386000	19.2161	0	12.775	3.72e-67	1.73e-64	TRUE	--	--	--	--	--	--	--	Dirigent protein
TraesCS6B01G257000	13.041	0.0654251	7.88962	4.96e-67	2.3e-64	TRUE	--	--	--	--	GO:0003677//GO:0003676//GO:1901363//GO:0097159//GO:0005488//GO:0003674	DNA binding//nucleic acid binding//heterocyclic compound binding//organic cyclic compound binding//binding//molecular_function	--	SANT/Myb domain;Homeobox-like domain superfamily;Myb domain
TraesCS2D01G423400	56.6383	0.328111	7.76751	6.14e-67	2.84e-64	TRUE	GO:0008152//GO:0008150	metabolic process//biological_process	--	--	GO:0003824//GO:0005488//GO:0016835//GO:0043167//GO:0003674//GO:0046872//GO:0010333//GO:0000287//GO:0016829//GO:0043169//GO:0016838	catalytic activity//binding//carbon-oxygen lyase activity//ion binding//molecular_function//metal ion binding//terpene synthase activity//magnesium ion binding//lyase activity//cation binding//carbon-oxygen lyase activity, acting on phosphates	--	Terpene synthase, N-terminal domain;Terpene synthase, metal-binding domain;Terpenoid cyclases/protein prenyltransferase alpha-alpha toroid;Isoprenoid synthase domain superfamily;Terpene synthase, N-terminal domain superfamily
TraesCS5A01G212800	144.543	0.599885	8.22624	8.47e-67	3.9e-64	TRUE	--	--	--	--	--	--	--	Tify domain;CO/COL/TOC1, conserved site
TraesCS4A01G259300	28.1887	0.105392	8.3268	1.28e-66	5.9e-64	TRUE	--	--	--	--	GO:0003674//GO:0016740//GO:0016746//GO:0016747//GO:0003824	molecular_function//transferase activity//transferase activity, transferring acyl groups//transferase activity, transferring acyl groups other than amino-acyl groups//catalytic activity	--	Transferase;Chloramphenicol acetyltransferase-like domain superfamily
TraesCS7D01G360600	19.2101	0.0339446	9.37814	1.43e-66	6.55e-64	TRUE	--	--	--	--	GO:0003674//GO:0005488//GO:0046983//GO:0005515	molecular_function//binding//protein dimerization activity//protein binding	--	Myc-type, basic helix-loop-helix (bHLH) domain;Helix-loop-helix DNA-binding domain superfamily
TraesCS7B01G273600	12.6413	0.0159867	9.63951	1.87e-66	8.54e-64	TRUE	GO:0008150//GO:0044710//GO:0008152//GO:0055114//GO:0044699	biological_process//single-organism metabolic process//metabolic process//oxidation-reduction process//single-organism process	--	--	GO:0050660//GO:0097159//GO:1901363//GO:0016614//GO:0036094//GO:0043167//GO:0043168//GO:1901265//GO:0003674//GO:0000166//GO:0016491//GO:0050662//GO:0003824//GO:0005488//GO:0048037	flavin adenine dinucleotide binding//organic cyclic compound binding//heterocyclic compound binding//oxidoreductase activity, acting on CH-OH group of donors//small molecule binding//ion binding//anion binding//nucleoside phosphate binding//molecular_function//nucleotide binding//oxidoreductase activity//coenzyme binding//catalytic activity//binding//cofactor binding	--	FAD linked oxidase, N-terminal;Berberine/berberine-like;FAD-binding, type 2;FAD-binding, type 2, subdomain 1;FAD-binding, type 2-like superfamily
TraesCS2B01G603600	100.801	1.01286	6.96065	2.49e-66	1.13e-63	TRUE	--	--	--	--	GO:0003674//GO:0005488//GO:0097159//GO:1901363//GO:0003676	molecular_function//binding//organic cyclic compound binding//heterocyclic compound binding//nucleic acid binding	--	Ribonuclease CAF1;Ribonuclease H-like superfamily;Ribonuclease H superfamily
TraesCS4A01G249700	15.6388	0.0559533	8.33254	2.8e-66	1.27e-63	TRUE	--	--	--	--	--	--	--	--
TraesCS2D01G029700	56.7881	0.849048	6.37265	3.07e-66	1.39e-63	TRUE	GO:0008150//GO:0044710//GO:0055114//GO:0008152//GO:0044699	biological_process//single-organism metabolic process//oxidation-reduction process//metabolic process//single-organism process	--	--	GO:1901363//GO:0097159//GO:0046906//GO:0043169//GO:0046914//GO:0005506//GO:0016705//GO:0003674//GO:0016491//GO:0046872//GO:0043167//GO:0020037//GO:0005488//GO:0003824	heterocyclic compound binding//organic cyclic compound binding//tetrapyrrole binding//cation binding//transition metal ion binding//iron ion binding//oxidoreductase activity, acting on paired donors, with incorporation or reduction of molecular oxygen//molecular_function//oxidoreductase activity//metal ion binding//ion binding//heme binding//binding//catalytic activity	--	Cytochrome P450;Cytochrome P450, E-class, group I;Cytochrome P450, conserved site;Cytochrome P450 superfamily
TraesCS4D01G271000	40.6184	0	13.8619	3.96e-66	1.78e-63	TRUE	--	--	--	--	GO:0009055//GO:0003674	electron carrier activity//molecular_function	--	Phytocyanin domain;Cupredoxin
TraesCS4B01G179300	12.2432	0.0404595	8.42819	4.61e-66	2.07e-63	TRUE	GO:0006012//GO:0008150//GO:0044710//GO:0008152//GO:0019318//GO:0044723//GO:0005975//GO:0044238//GO:0044699//GO:0071704//GO:0005996	galactose metabolic process//biological_process//single-organism metabolic process//metabolic process//hexose metabolic process//single-organism carbohydrate metabolic process//carbohydrate metabolic process//primary metabolic process//single-organism process//organic substance metabolic process//monosaccharide metabolic process	--	--	GO:0016758//GO:0047216//GO:0008194//GO:0016740//GO:0003674//GO:0016757//GO:0003824//GO:0035250//GO:0008378	transferase activity, transferring hexosyl groups//inositol 3-alpha-galactosyltransferase activity//UDP-glycosyltransferase activity//transferase activity//molecular_function//transferase activity, transferring glycosyl groups//catalytic activity//UDP-galactosyltransferase activity//galactosyltransferase activity	--	Glycosyl transferase, family 8;Nucleotide-diphospho-sugar transferases;Galactinol synthase
TraesCS6A01G181000	63.9771	0	14.4921	4.81e-66	2.15e-63	TRUE	GO:0044710//GO:0008150//GO:0055114//GO:0008152//GO:0044699	single-organism metabolic process//biological_process//oxidation-reduction process//metabolic process//single-organism process	--	--	GO:0097159//GO:1901363//GO:0043169//GO:0046914//GO:0046906//GO:0005506//GO:0016491//GO:0046872//GO:0003674//GO:0016705//GO:0043167//GO:0020037//GO:0005488//GO:0003824	organic cyclic compound binding//heterocyclic compound binding//cation binding//transition metal ion binding//tetrapyrrole binding//iron ion binding//oxidoreductase activity//metal ion binding//molecular_function//oxidoreductase activity, acting on paired donors, with incorporation or reduction of molecular oxygen//ion binding//heme binding//binding//catalytic activity	--	Cytochrome P450;Cytochrome P450, E-class, group I;Cytochrome P450, conserved site;Cytochrome P450 superfamily
TraesCS3D01G402200	12.3622	0	12.1287	5.42e-66	2.41e-63	TRUE	--	--	--	--	--	--	--	Amino acid transporter, transmembrane domain
TraesCS7D01G355900	143.086	1.37847	7.00477	5.78e-66	2.56e-63	TRUE	--	--	--	--	--	--	--	--
TraesCS7B01G024500	37.4841	0.0843687	9.11458	5.85e-66	2.58e-63	TRUE	GO:0033014//GO:1901576//GO:0008152//GO:0055114//GO:1901564//GO:1901566//GO:0046483//GO:0044249//GO:0044271//GO:0006725//GO:0044710//GO:0033013//GO:0008150//GO:0006807//GO:0009058//GO:0034641//GO:0044699//GO:0071704//GO:1901362//GO:0044237//GO:0018130//GO:1901360//GO:0019438//GO:0009987	tetrapyrrole biosynthetic process//organic substance biosynthetic process//metabolic process//oxidation-reduction process//organonitrogen compound metabolic process//organonitrogen compound biosynthetic process//heterocycle metabolic process//cellular biosynthetic process//cellular nitrogen compound biosynthetic process//cellular aromatic compound metabolic process//single-organism metabolic proc…	--	--	GO:0016620//GO:0016903//GO:1901363//GO:0097159//GO:0003824//GO:0050661//GO:0050662//GO:0008883//GO:0005488//GO:0048037//GO:0036094//GO:0000166//GO:0016491//GO:1901265//GO:0003674	oxidoreductase activity, acting on the aldehyde or oxo group of donors, NAD or NADP as acceptor//oxidoreductase activity, acting on the aldehyde or oxo group of donors//heterocyclic compound binding//organic cyclic compound binding//catalytic activity//NADP binding//coenzyme binding//glutamyl-tRNA reductase activity//binding//cofactor binding//small molecule binding//nucleotide binding//oxidoredu…	--	Tetrapyrrole biosynthesis, glutamyl-tRNA reductase;Quinate/shikimate 5-dehydrogenase/glutamyl-tRNA reductase;Tetrapyrrole biosynthesis, glutamyl-tRNA reductase, N-terminal;Tetrapyrrole biosynthesis, glutamyl-tRNA reductase, dimerisation domain;Glutamyl-tRNA reductase, conserved site;NAD(P)-binding domain superfamily;Glutamyl-tRNA reductase, N-terminal domain superfamily;Glutamyl tRNA-reductase di…
TraesCS2A01G271700	22.7854	0.0319733	9.63574	6.67e-66	2.93e-63	TRUE	--	--	--	--	GO:0005488//GO:0003674//GO:0005515//GO:0046983	binding//molecular_function//protein binding//protein dimerization activity	--	ACT domain;Myc-type, basic helix-loop-helix (bHLH) domain;Helix-loop-helix DNA-binding domain superfamily
TraesCS2B01G445600	21.4983	0.00799333	11.1613	9.15e-66	4.02e-63	TRUE	GO:0008152//GO:0055114//GO:0008150//GO:0044710//GO:0044699	metabolic process//oxidation-reduction process//biological_process//single-organism metabolic process//single-organism process	--	--	GO:0005506//GO:0046906//GO:0046914//GO:0043169//GO:0097159//GO:1901363//GO:0003824//GO:0005488//GO:0020037//GO:0043167//GO:0003674//GO:0016705//GO:0046872//GO:0016491	iron ion binding//tetrapyrrole binding//transition metal ion binding//cation binding//organic cyclic compound binding//heterocyclic compound binding//catalytic activity//binding//heme binding//ion binding//molecular_function//oxidoreductase activity, acting on paired donors, with incorporation or reduction of molecular oxygen//metal ion binding//oxidoreductase activity	--	Cytochrome P450;Cytochrome P450, E-class, group I;Cytochrome P450, conserved site;Cytochrome P450 superfamily
TraesCS2A01G027500	114.45	0	15.3263	1.07e-65	4.67e-63	TRUE	GO:0044699//GO:0008150//GO:0044710//GO:0055114//GO:0008152	single-organism process//biological_process//single-organism metabolic process//oxidation-reduction process//metabolic process	--	--	GO:0016705//GO:0003674//GO:0016491//GO:0046872//GO:0043167//GO:0020037//GO:0005488//GO:0003824//GO:1901363//GO:0097159//GO:0046906//GO:0043169//GO:0046914//GO:0005506	oxidoreductase activity, acting on paired donors, with incorporation or reduction of molecular oxygen//molecular_function//oxidoreductase activity//metal ion binding//ion binding//heme binding//binding//catalytic activity//heterocyclic compound binding//organic cyclic compound binding//tetrapyrrole binding//cation binding//transition metal ion binding//iron ion binding	--	Cytochrome P450;Cytochrome P450, E-class, group I;Cytochrome P450, conserved site;Cytochrome P450 superfamily
TraesCS3D01G256500	18.6573	0	12.7315	1.53e-65	6.69e-63	TRUE	GO:0044237//GO:0043412//GO:0009987//GO:0006793//GO:0044238//GO:0019538//GO:0006468//GO:0071704//GO:0036211//GO:0006464//GO:0016310//GO:0008150//GO:0044260//GO:0043170//GO:0006796//GO:0008152//GO:0044267	cellular metabolic process//macromolecule modification//cellular process//phosphorus metabolic process//primary metabolic process//protein metabolic process//protein phosphorylation//organic substance metabolic process//protein modification process//cellular protein modification process//phosphorylation//biological_process//cellular macromolecule metabolic process//macromolecule metabolic process…	--	--	GO:0043168//GO:0005524//GO:0097367//GO:0043167//GO:0036094//GO:0035639//GO:0000166//GO:0032555//GO:0003674//GO:1901265//GO:0032550//GO:0032553//GO:0016740//GO:0003824//GO:0016773//GO:0004672//GO:0032559//GO:0016772//GO:0005488//GO:0001883//GO:0032549//GO:0001882//GO:1901363//GO:0097159//GO:0017076//GO:0016301//GO:0030554	anion binding//ATP binding//carbohydrate derivative binding//ion binding//small molecule binding//purine ribonucleoside triphosphate binding//nucleotide binding//purine ribonucleotide binding//molecular_function//nucleoside phosphate binding//purine ribonucleoside binding//ribonucleotide binding//transferase activity//catalytic activity//phosphotransferase activity, alcohol group as acceptor//pro…	--	Protein kinase domain;Serine/threonine-protein kinase, active site;Protein kinase-like domain superfamily;Protein kinase, ATP binding site
TraesCS3B01G441300	11.973	0.056939	7.94853	1.68e-65	7.29e-63	TRUE	--	--	--	--	--	--	--	Amino acid transporter, transmembrane domain
TraesCS7D01G150500	133.06	0.694218	7.88797	1.93e-65	8.34e-63	TRUE	--	--	--	--	GO:0003674//GO:0048037//GO:0005488//GO:0003824//GO:0050662	molecular_function//cofactor binding//binding//catalytic activity//coenzyme binding	--	NAD-dependent epimerase/dehydratase;NAD(P)-binding domain superfamily
TraesCS7A01G216000	52.5173	0.741685	6.44911	1.94e-65	8.38e-63	TRUE	GO:0008150//GO:0008152	biological_process//metabolic process	--	--	GO:0003674//GO:0016740//GO:0016757//GO:0003824//GO:0016758	molecular_function//transferase activity//transferase activity, transferring glycosyl groups//catalytic activity//transferase activity, transferring hexosyl groups	--	UDP-glucuronosyl/UDP-glucosyltransferase
TraesCS4A01G429000	14.7608	0.0484528	8.46228	2e-65	8.59e-63	TRUE	--	--	--	--	--	--	--	--
TraesCS4B01G014700	806.526	9.83753	6.68024	2.56e-65	1.1e-62	TRUE	GO:0009067//GO:0044237//GO:0009086//GO:1901605//GO:0009987//GO:0000096//GO:0016053//GO:0009058//GO:0044281//GO:0006807//GO:0044238//GO:0044272//GO:0000097//GO:0046394//GO:0071704//GO:0044699//GO:1901607//GO:0044249//GO:0006555//GO:0019752//GO:0006082//GO:0044283//GO:0009066//GO:0044710//GO:0043436//GO:0008150//GO:0008652//GO:1901576//GO:0006520//GO:0044711//GO:0008152//GO:0044763//GO:1901564//GO:…	aspartate family amino acid biosynthetic process//cellular metabolic process//methionine biosynthetic process//alpha-amino acid metabolic process//cellular process//sulfur amino acid metabolic process//organic acid biosynthetic process//biosynthetic process//small molecule metabolic process//nitrogen compound metabolic process//primary metabolic process//sulfur compound biosynthetic process//sulf…	--	--	GO:0043167//GO:0046872//GO:0016740//GO:0003674//GO:0003824//GO:0003871//GO:0008270//GO:0005488//GO:0008172//GO:0046914//GO:0043169//GO:0016741//GO:0042085//GO:0008168	ion binding//metal ion binding//transferase activity//molecular_function//catalytic activity//5-methyltetrahydropteroyltriglutamate-homocysteine S-methyltransferase activity//zinc ion binding//binding//S-methyltransferase activity//transition metal ion binding//cation binding//transferase activity, transferring one-carbon groups//5-methyltetrahydropteroyltri-L-glutamate-dependent methyltransferas…	--	Cobalamin-independent methionine synthase MetE, C-terminal/archaeal;Cobalamin-independent methionine synthase;Cobalamin-independent methionine synthase MetE, N-terminal;UROD/MetE-like superfamily
TraesCS3D01G396100	24.3686	0.162824	7.51661	2.65e-65	1.13e-62	TRUE	--	--	--	--	GO:0003674//GO:0005488//GO:0005515	molecular_function//binding//protein binding	--	Leucine-rich repeat;Leucine-rich repeat-containing N-terminal, plant-type;Leucine-rich repeat domain superfamily
TraesCS3D01G402300	41.9377	1.15822	5.49083	2.82e-65	1.2e-62	TRUE	--	--	--	--	--	--	--	Amino acid transporter, transmembrane domain
TraesCS2B01G242500	75.163	0.466462	7.64632	3.11e-65	1.32e-62	TRUE	GO:0036211//GO:0044260//GO:0008150//GO:0043170//GO:0006796//GO:0006464//GO:0016310//GO:0008152//GO:0044267//GO:0044237//GO:0006793//GO:0043412//GO:0009987//GO:0019538//GO:0044238//GO:0071704//GO:0006468	protein modification process//cellular macromolecule metabolic process//biological_process//macromolecule metabolic process//phosphate-containing compound metabolic process//cellular protein modification process//phosphorylation//metabolic process//cellular protein metabolic process//cellular metabolic process//phosphorus metabolic process//macromolecule modification//cellular process//protein me…	--	--	GO:0004674//GO:0001882//GO:1901363//GO:0097159//GO:0017076//GO:0030554//GO:0016301//GO:0036094//GO:0035639//GO:0043167//GO:0005524//GO:0097367//GO:0043168//GO:0016740//GO:0032550//GO:0003674//GO:1901265//GO:0032553//GO:0000166//GO:0032555//GO:0032559//GO:0004672//GO:0016773//GO:0003824//GO:0005488//GO:0032549//GO:0001883//GO:0016772	protein serine/threonine kinase activity//nucleoside binding//heterocyclic compound binding//organic cyclic compound binding//purine nucleotide binding//adenyl nucleotide binding//kinase activity//small molecule binding//purine ribonucleoside triphosphate binding//ion binding//ATP binding//carbohydrate derivative binding//anion binding//transferase activity//purine ribonucleoside binding//molecul…	--	Protein kinase domain;Serine-threonine/tyrosine-protein kinase, catalytic domain;Gnk2-homologous domain;Serine/threonine-protein kinase, active site;Protein kinase-like domain superfamily;S-receptor-like serine/threonine-protein kinase;Gnk2-homologous domain superfamily
TraesCS4D01G197900	24.6968	0.732706	5.38131	4.16e-65	1.76e-62	TRUE	--	--	GO:1902494//GO:0044464//GO:0031461//GO:0005622//GO:0044424//GO:0043234//GO:0005623//GO:1990234//GO:0032991//GO:0005575//GO:0080008//GO:0000151	catalytic complex//cell part//cullin-RING ubiquitin ligase complex//intracellular//intracellular part//protein complex//cell//transferase complex//macromolecular complex//cellular_component//Cul4-RING E3 ubiquitin ligase complex//ubiquitin ligase complex	GO:0005488//GO:0003674//GO:0005515	binding//molecular_function//protein binding	--	WD40 repeat;WD40/YVTN repeat-like-containing domain superfamily;WD40-repeat-containing domain;WD40-repeat-containing domain superfamily
TraesCS3A01G478500	29.9516	0.481956	6.2705	7.55e-65	3.18e-62	TRUE	--	--	--	--	GO:0003674//GO:0005488//GO:0005515	molecular_function//binding//protein binding	--	Leucine-rich repeat;Leucine-rich repeat-containing N-terminal, plant-type;Leucine-rich repeat domain superfamily
TraesCS2A01G027700	67.3156	0	14.5578	1.17e-64	4.91e-62	TRUE	GO:0008152//GO:0055114//GO:0008150//GO:0044710//GO:0044699	metabolic process//oxidation-reduction process//biological_process//single-organism metabolic process//single-organism process	--	--	GO:0005506//GO:0046906//GO:0046914//GO:0043169//GO:0097159//GO:1901363//GO:0003824//GO:0005488//GO:0020037//GO:0043167//GO:0003674//GO:0016705//GO:0046872//GO:0016491	iron ion binding//tetrapyrrole binding//transition metal ion binding//cation binding//organic cyclic compound binding//heterocyclic compound binding//catalytic activity//binding//heme binding//ion binding//molecular_function//oxidoreductase activity, acting on paired donors, with incorporation or reduction of molecular oxygen//metal ion binding//oxidoreductase activity	--	Cytochrome P450;Cytochrome P450, E-class, group I;Cytochrome P450, conserved site;Cytochrome P450 superfamily
TraesCS7D01G466100	41.071	0.72559	6.16113	1.24e-64	5.18e-62	TRUE	--	--	--	--	--	--	--	VQ
TraesCS6A01G224000	16.3334	0.00799333	10.786	2.08e-64	8.7e-62	TRUE	--	--	--	--	GO:0005488//GO:0003674//GO:0003676//GO:0003677//GO:1901363//GO:0097159	binding//molecular_function//nucleic acid binding//DNA binding//heterocyclic compound binding//organic cyclic compound binding	--	SANT/Myb domain;Homeobox-like domain superfamily;Myb domain
TraesCS6B01G258400	174.51	0.57344	8.51032	2.21e-64	9.18e-62	TRUE	GO:0006559//GO:0044238//GO:0009074//GO:0006807//GO:0044281//GO:1901565//GO:0044699//GO:0071704//GO:1901575//GO:0009072//GO:1901360//GO:1901605//GO:0009063//GO:0044237//GO:0019439//GO:1902221//GO:0009987//GO:0009056//GO:0044282//GO:0008152//GO:1901606//GO:0006520//GO:1901564//GO:0044763//GO:0006558//GO:1901361//GO:0019752//GO:1902222//GO:0044712//GO:0043436//GO:0008150//GO:0006082//GO:0044248//GO:…	L-phenylalanine catabolic process//primary metabolic process//aromatic amino acid family catabolic process//nitrogen compound metabolic process//small molecule metabolic process//organonitrogen compound catabolic process//single-organism process//organic substance metabolic process//organic substance catabolic process//aromatic amino acid family metabolic process//organic cyclic compound metaboli…	GO:0005622//GO:0044464//GO:0044424//GO:0005623//GO:0005737//GO:0005575	intracellular//cell part//intracellular part//cell//cytoplasm//cellular_component	GO:0003824//GO:0016841//GO:0003674//GO:0016840//GO:0016829	catalytic activity//ammonia-lyase activity//molecular_function//carbon-nitrogen lyase activity//lyase activity	--	Aromatic amino acid lyase;Phenylalanine ammonia-lyase;L-Aspartase-like;Phenylalanine/histidine ammonia-lyases, active site;Phenylalanine ammonia-lyase, shielding domain superfamily;Fumarase/histidase, N-terminal
Novel09718	14.6064	0	12.3686	2.68e-64	1.11e-61	TRUE	--	--	--	--	--	--	--	hypothetical protein F775_52048 [Aegilops tauschii]
TraesCS7B01G107800	23.678	0	13.0851	4.21e-64	1.74e-61	TRUE	--	--	--	--	--	--	--	Tify domain;CO/COL/TOC1, conserved site
TraesCS7B01G072600	10.1816	0.00799333	10.0966	5.14e-64	2.12e-61	TRUE	--	--	--	--	GO:0042578//GO:0004112//GO:0016787//GO:0016788//GO:0003674//GO:0003824//GO:0008081	phosphoric ester hydrolase activity//cyclic-nucleotide phosphodiesterase activity//hydrolase activity//hydrolase activity, acting on ester bonds//molecular_function//catalytic activity//phosphoric diester hydrolase activity	--	Cyclic phosphodiesterase;2',3'-cyclic-nucleotide 3'-phosphodiesterase
TraesCS2D01G030000	21.542	0.1199	7.7172	7.31e-64	3e-61	TRUE	GO:0044699//GO:0055114//GO:0008152//GO:0044710//GO:0008150	single-organism process//oxidation-reduction process//metabolic process//single-organism metabolic process//biological_process	--	--	GO:0005488//GO:0020037//GO:0003824//GO:0046872//GO:0016491//GO:0003674//GO:0016705//GO:0043167//GO:0005506//GO:1901363//GO:0097159//GO:0046914//GO:0043169//GO:0046906	binding//heme binding//catalytic activity//metal ion binding//oxidoreductase activity//molecular_function//oxidoreductase activity, acting on paired donors, with incorporation or reduction of molecular oxygen//ion binding//iron ion binding//heterocyclic compound binding//organic cyclic compound binding//transition metal ion binding//cation binding//tetrapyrrole binding	--	Cytochrome P450;Cytochrome P450, E-class, group I;Cytochrome P450, conserved site;Cytochrome P450 superfamily
TraesCS2A01G156400	104.155	1.24773	6.67016	7.88e-64	3.22e-61	TRUE	--	--	--	--	GO:0043169//GO:0005509//GO:0046872//GO:0003674//GO:0043167//GO:0005488	cation binding//calcium ion binding//metal ion binding//molecular_function//ion binding//binding	--	EF-hand domain;EF-hand domain pair;EF-Hand 1, calcium-binding site
TraesCS1D01G266000	14.568	0	12.3568	9.72e-64	3.97e-61	TRUE	--	--	GO:0005575//GO:0005576	cellular_component//extracellular region	GO:0098772//GO:0004866//GO:0061134//GO:0004867//GO:0003674//GO:0030414//GO:0004857//GO:0030234//GO:0061135	molecular function regulator//endopeptidase inhibitor activity//peptidase regulator activity//serine-type endopeptidase inhibitor activity//molecular_function//peptidase inhibitor activity//enzyme inhibitor activity//enzyme regulator activity//endopeptidase regulator activity	--	Proteinase inhibitor I12, Bowman-Birk
Novel06829	15.7289	0	12.4794	9.96e-64	4.05e-61	TRUE	--	--	--	--	--	--	--	hypothetical protein F775_31186 [Aegilops tauschii]
TraesCS2A01G286700	30.2521	0	13.4242	1.12e-63	4.52e-61	TRUE	--	--	--	--	--	--	--	Tify domain;CO/COL/TOC1, conserved site
TraesCS7A01G387100	18.6938	0	12.72	1.17e-63	4.71e-61	TRUE	GO:0008152//GO:0006520//GO:1901564//GO:0044763//GO:0019752//GO:0043436//GO:0008150//GO:0006082//GO:0044710//GO:0044238//GO:0044281//GO:0006807//GO:0071704//GO:0044699//GO:0044237//GO:0009987	metabolic process//cellular amino acid metabolic process//organonitrogen compound metabolic process//single-organism cellular process//carboxylic acid metabolic process//oxoacid metabolic process//biological_process//organic acid metabolic process//single-organism metabolic process//primary metabolic process//small molecule metabolic process//nitrogen compound metabolic process//organic substance…	--	--	GO:0030170//GO:0016831//GO:0016829//GO:0016830//GO:0097159//GO:1901363//GO:0003824//GO:0005488//GO:0048037//GO:0043167//GO:0043168//GO:0003674	pyridoxal phosphate binding//carboxy-lyase activity//lyase activity//carbon-carbon lyase activity//organic cyclic compound binding//heterocyclic compound binding//catalytic activity//binding//cofactor binding//ion binding//anion binding//molecular_function	--	Pyridoxal phosphate-dependent decarboxylase;Aromatic-L-amino-acid decarboxylase;Pyridoxal phosphate-dependent transferase, major domain;Pyridoxal phosphate-dependent transferase domain 1;Pyridoxal phosphate-dependent transferase;Pyridoxal-phosphate binding site
TraesCS1D01G439300	17.1459	0.0729256	8.11638	1.38e-63	5.54e-61	TRUE	--	--	--	--	GO:0097159//GO:1901363//GO:0001882//GO:0030554//GO:0017076//GO:0032553//GO:0032550//GO:0003674//GO:1901265//GO:0000166//GO:0032555//GO:0036094//GO:0035639//GO:0043167//GO:0097367//GO:0005524//GO:0043168//GO:0001883//GO:0032549//GO:0005488//GO:0032559	organic cyclic compound binding//heterocyclic compound binding//nucleoside binding//adenyl nucleotide binding//purine nucleotide binding//ribonucleotide binding//purine ribonucleoside binding//molecular_function//nucleoside phosphate binding//nucleotide binding//purine ribonucleotide binding//small molecule binding//purine ribonucleoside triphosphate binding//ion binding//carbohydrate derivative …	--	AAA+ ATPase domain;ATPase, AAA-type, core;ATPase, AAA-type, conserved site;AAA-type ATPase, N-terminal domain;P-loop containing nucleoside triphosphate hydrolase
TraesCS3D01G508500	120.764	0.0879267	10.653	1.9e-63	7.62e-61	TRUE	--	--	--	--	--	--	--	--
TraesCS4D01G295800	10.9604	0.0339446	8.57752	2.18e-63	8.72e-61	TRUE	--	--	--	--	--	--	--	Tify domain;CO/COL/TOC1, conserved site
TraesCS4B01G356600	23.6503	0.0399667	9.39493	2.26e-63	9e-61	TRUE	GO:0008150//GO:0043170//GO:0008152//GO:0006508//GO:0019538//GO:0044238//GO:0071704	biological_process//macromolecule metabolic process//metabolic process//proteolysis//protein metabolic process//primary metabolic process//organic substance metabolic process	GO:0031224//GO:0005575//GO:0016021//GO:0016020//GO:0044425	intrinsic component of membrane//cellular_component//integral component of membrane//membrane//membrane part	GO:0004175//GO:0017171//GO:0070011//GO:0004252//GO:0008233//GO:0003674//GO:0016787//GO:0003824//GO:0008236	endopeptidase activity//serine hydrolase activity//peptidase activity, acting on L-amino acid peptides//serine-type endopeptidase activity//peptidase activity//molecular_function//hydrolase activity//catalytic activity//serine-type peptidase activity	--	Peptidase S54, rhomboid;Peptidase S54, rhomboid domain;Rhomboid-like superfamily
TraesCS6D01G141700	437.495	7.02009	6.29835	2.71e-63	1.08e-60	TRUE	GO:0008152//GO:0008150	metabolic process//biological_process	--	--	GO:0003824//GO:0003674	catalytic activity//molecular_function	--	AMP-dependent synthetase/ligase;AMP-binding, conserved site;AMP-binding enzyme, C-terminal domain
TraesCS2B01G445200	36.3918	0.0399667	9.9829	3.09e-63	1.22e-60	TRUE	GO:0008150//GO:0008152	biological_process//metabolic process	--	--	GO:0016829//GO:0043169//GO:0010333//GO:0000287//GO:0016838//GO:0043167//GO:0046872//GO:0003674//GO:0003824//GO:0005488//GO:0016835	lyase activity//cation binding//terpene synthase activity//magnesium ion binding//carbon-oxygen lyase activity, acting on phosphates//ion binding//metal ion binding//molecular_function//catalytic activity//binding//carbon-oxygen lyase activity	--	Terpene synthase, N-terminal domain;Terpene synthase, metal-binding domain;Terpenoid cyclases/protein prenyltransferase alpha-alpha toroid;Isoprenoid synthase domain superfamily;Terpene synthase, N-terminal domain superfamily
TraesCS1A01G355300	95.6566	0.273745	8.69338	3.13e-63	1.24e-60	TRUE	GO:0042742//GO:0051704//GO:0009605//GO:0009620//GO:0098542//GO:0009607//GO:0008150//GO:0051707//GO:0006950//GO:0006952//GO:0009617//GO:0050832//GO:0043207//GO:0050896	defense response to bacterium//multi-organism process//response to external stimulus//response to fungus//defense response to other organism//response to biotic stimulus//biological_process//response to other organism//response to stress//defense response//response to bacterium//defense response to fungus//response to external biotic stimulus//response to stimulus	--	--	--	--	--	Barwin domain;Barwin, conserved site;RlpA-like domain superfamily
TraesCS7A01G201400	15.478	0	12.4761	3.86e-63	1.52e-60	TRUE	--	--	--	--	--	--	--	Tify domain;CO/COL/TOC1, conserved site
Novel12198	52.1872	0.161345	8.59847	4.65e-63	1.83e-60	TRUE	--	--	--	--	--	--	--	--
TraesCS6D01G367100	16.9225	0	12.5987	5.33e-63	2.09e-60	TRUE	GO:0043412//GO:0009987//GO:0032446//GO:0044237//GO:0016567//GO:0071704//GO:0019538//GO:0070647//GO:0044238//GO:0008150//GO:0044260//GO:0043170//GO:0006464//GO:0036211//GO:0044267//GO:0008152	macromolecule modification//cellular process//protein modification by small protein conjugation//cellular metabolic process//protein ubiquitination//organic substance metabolic process//protein metabolic process//protein modification by small protein conjugation or removal//primary metabolic process//biological_process//cellular macromolecule metabolic process//macromolecule metabolic process//ce…	--	--	GO:0016740//GO:0003674//GO:0005488//GO:0003824//GO:0019787//GO:0004842	transferase activity//molecular_function//binding//catalytic activity//ubiquitin-like protein transferase activity//ubiquitin-protein transferase activity	--	U box domain;Armadillo-like helical;Zinc finger, RING/FYVE/PHD-type;Armadillo-type fold
TraesCS1A01G203600	234.397	0.127893	11.0534	5.6e-63	2.19e-60	TRUE	GO:1901564//GO:1901565//GO:0071704//GO:0071554//GO:0006030//GO:0009057//GO:0006807//GO:0044036//GO:0044238//GO:1901072//GO:0008152//GO:0016998//GO:0006040//GO:0044248//GO:0005975//GO:1901135//GO:0009987//GO:0009056//GO:1901136//GO:1901071//GO:0043170//GO:0008150//GO:0044260//GO:0006032//GO:0046348//GO:0044237//GO:0006026//GO:1901575//GO:0006022	organonitrogen compound metabolic process//organonitrogen compound catabolic process//organic substance metabolic process//cell wall organization or biogenesis//chitin metabolic process//macromolecule catabolic process//nitrogen compound metabolic process//cell wall macromolecule metabolic process//primary metabolic process//glucosamine-containing compound catabolic process//metabolic process//ce…	--	--	GO:0003824//GO:0016798//GO:0016787//GO:0004553//GO:0004568//GO:0003674	catalytic activity//hydrolase activity, acting on glycosyl bonds//hydrolase activity//hydrolase activity, hydrolyzing O-glycosyl compounds//chitinase activity//molecular_function	--	Glycoside hydrolase, family 19, catalytic;Glycoside hydrolase, family 19;Lysozyme-like domain superfamily
TraesCS7A01G391000	301	1.38033	8.10008	8.28e-63	3.22e-60	TRUE	--	--	GO:0016020//GO:0005575	membrane//cellular_component	GO:0032550//GO:0003674//GO:1901265//GO:0032553//GO:0016787//GO:0000166//GO:0032555//GO:0036094//GO:0035639//GO:0043167//GO:0005524//GO:0097367//GO:0043168//GO:0005488//GO:0001883//GO:0032549//GO:0032559//GO:0003824//GO:0016818//GO:0016462//GO:1901363//GO:0097159//GO:0016817//GO:0001882//GO:0016887//GO:0030554//GO:0017076//GO:0017111	purine ribonucleoside binding//molecular_function//nucleoside phosphate binding//ribonucleotide binding//hydrolase activity//nucleotide binding//purine ribonucleotide binding//small molecule binding//purine ribonucleoside triphosphate binding//ion binding//ATP binding//carbohydrate derivative binding//anion binding//binding//purine nucleoside binding//ribonucleoside binding//adenyl ribonucleotide…	--	ABC transporter-like;AAA+ ATPase domain;ABC-2 type transporter;Plant PDR ABC transporter associated;P-loop containing nucleoside triphosphate hydrolase;ABC-transporter N-terminal domain;ATP-binding cassette transporter, PDR-like subfamily G, domain 1;ATP-binding cassette transporter, PDR-like subfamily G, domain 2
TraesCS6A01G186200	21.7481	0	12.9511	1.04e-62	4.05e-60	TRUE	--	--	--	--	GO:0005515//GO:0046983//GO:0005488//GO:0003674	protein binding//protein dimerization activity//binding//molecular_function	--	Myc-type, basic helix-loop-helix (bHLH) domain;Helix-loop-helix DNA-binding domain superfamily
TraesCS1B01G275100	62.8913	0.722249	6.73877	1.15e-62	4.46e-60	TRUE	GO:0036211//GO:0006796//GO:0043170//GO:0008150//GO:0044260//GO:0016310//GO:0006464//GO:0008152//GO:0044267//GO:0044237//GO:0009987//GO:0043412//GO:0006793//GO:0044238//GO:0019538//GO:0071704//GO:0006468	protein modification process//phosphate-containing compound metabolic process//macromolecule metabolic process//biological_process//cellular macromolecule metabolic process//phosphorylation//cellular protein modification process//metabolic process//cellular protein metabolic process//cellular metabolic process//cellular process//macromolecule modification//phosphorus metabolic process//primary me…	--	--	GO:0001882//GO:1901363//GO:0097159//GO:0017076//GO:0030554//GO:0016301//GO:0043167//GO:0035639//GO:0036094//GO:0043168//GO:0097367//GO:0005524//GO:0032553//GO:1901265//GO:0003674//GO:0032550//GO:0016740//GO:0032555//GO:0000166//GO:0016773//GO:0004672//GO:0032559//GO:0003824//GO:0032549//GO:0001883//GO:0005488//GO:0016772	nucleoside binding//heterocyclic compound binding//organic cyclic compound binding//purine nucleotide binding//adenyl nucleotide binding//kinase activity//ion binding//purine ribonucleoside triphosphate binding//small molecule binding//anion binding//carbohydrate derivative binding//ATP binding//ribonucleotide binding//nucleoside phosphate binding//molecular_function//purine ribonucleoside bindin…	--	Protein kinase domain;Serine/threonine-protein kinase, active site;Protein kinase-like domain superfamily;Protein kinase, ATP binding site
TraesCS5A01G338600	10.7975	0.0319733	8.53648	1.26e-62	4.86e-60	TRUE	--	--	--	--	GO:0003824//GO:0016747//GO:0016740//GO:0003674//GO:0016746	catalytic activity//transferase activity, transferring acyl groups other than amino-acyl groups//transferase activity//molecular_function//transferase activity, transferring acyl groups	--	Transferase;Chloramphenicol acetyltransferase-like domain superfamily
TraesCS7B01G419400	14.8188	0.00799333	10.6312	1.57e-62	6.05e-60	TRUE	GO:0009889//GO:1903506//GO:0008152//GO:0031326//GO:2000112//GO:1901576//GO:0006351//GO:0046483//GO:0010468//GO:0019222//GO:0010556//GO:0019219//GO:0050794//GO:0044271//GO:2001141//GO:0006355//GO:0090304//GO:0044249//GO:0034645//GO:0080090//GO:0008150//GO:0044260//GO:0016070//GO:0032774//GO:0043170//GO:0006725//GO:0044238//GO:0097659//GO:0031323//GO:0034654//GO:0006807//GO:0051171//GO:0009058//GO:…	regulation of biosynthetic process//regulation of nucleic acid-templated transcription//metabolic process//regulation of cellular biosynthetic process//regulation of cellular macromolecule biosynthetic process//organic substance biosynthetic process//transcription, DNA-templated//heterocycle metabolic process//regulation of gene expression//regulation of metabolic process//regulation of macromole…	--	--	GO:0003676//GO:0003677//GO:0003700//GO:0097159//GO:1901363//GO:0005488//GO:0001071//GO:0003674//GO:0043565	nucleic acid binding//DNA binding//transcription factor activity, sequence-specific DNA binding//organic cyclic compound binding//heterocyclic compound binding//binding//nucleic acid binding transcription factor activity//molecular_function//sequence-specific DNA binding	--	WRKY domain;WRKY domain superfamily
TraesCS1D01G403100	16.2542	0	12.5132	1.73e-62	6.63e-60	TRUE	GO:0055114//GO:0008152//GO:0008150//GO:0044710//GO:0044699	oxidation-reduction process//metabolic process//biological_process//single-organism metabolic process//single-organism process	--	--	GO:0005506//GO:1901363//GO:0097159//GO:0046906//GO:0046914//GO:0043169//GO:0005488//GO:0020037//GO:0003824//GO:0016705//GO:0003674//GO:0046872//GO:0016491//GO:0043167	iron ion binding//heterocyclic compound binding//organic cyclic compound binding//tetrapyrrole binding//transition metal ion binding//cation binding//binding//heme binding//catalytic activity//oxidoreductase activity, acting on paired donors, with incorporation or reduction of molecular oxygen//molecular_function//metal ion binding//oxidoreductase activity//ion binding	--	Cytochrome P450;Cytochrome P450, E-class, group I;Cytochrome P450, conserved site;Cytochrome P450 superfamily
TraesCS1B01G410300	137.491	3.89561	5.45609	1.83e-62	7.01e-60	TRUE	--	--	--	--	GO:0003824//GO:0016491//GO:0003674	catalytic activity//oxidoreductase activity//molecular_function	--	Short-chain dehydrogenase/reductase SDR;Short-chain dehydrogenase/reductase, conserved site;NAD(P)-binding domain superfamily
TraesCS2A01G535900	20.072	0.287652	6.4528	1.97e-62	7.51e-60	TRUE	--	--	--	--	--	--	--	--
TraesCS5A01G163400	114.743	0.186804	9.54684	2.18e-62	8.3e-60	TRUE	--	--	--	--	GO:0003674//GO:0050662//GO:0003824//GO:0005488//GO:0048037	molecular_function//coenzyme binding//catalytic activity//binding//cofactor binding	--	NAD-dependent epimerase/dehydratase;NAD(P)-binding domain superfamily
TraesCS7B01G423900	89.1105	2.69409	5.34748	2.99e-62	1.13e-59	TRUE	GO:0019752//GO:0006725//GO:0044710//GO:0006082//GO:0008150//GO:0043436//GO:0006520//GO:0008152//GO:0006586//GO:0044763//GO:0046483//GO:1901564//GO:0044237//GO:1901360//GO:1901605//GO:0009072//GO:0009308//GO:0009987//GO:0006807//GO:0044281//GO:0034641//GO:0044106//GO:0006576//GO:0042430//GO:0044238//GO:0006568//GO:0044699//GO:0071704	carboxylic acid metabolic process//cellular aromatic compound metabolic process//single-organism metabolic process//organic acid metabolic process//biological_process//oxoacid metabolic process//cellular amino acid metabolic process//metabolic process//indolalkylamine metabolic process//single-organism cellular process//heterocycle metabolic process//organonitrogen compound metabolic process//cel…	--	--	GO:0016829//GO:0016831//GO:0016830//GO:0004425//GO:0003674//GO:0003824	lyase activity//carboxy-lyase activity//carbon-carbon lyase activity//indole-3-glycerol-phosphate synthase activity//molecular_function//catalytic activity	--	Indole-3-glycerol phosphate synthase, conserved site;Ribulose-phosphate binding barrel;Aldolase-type TIM barrel;Indole-3-glycerol phosphate synthase
TraesCS3B01G549500	24.0831	0.244728	6.92108	3.89e-62	1.47e-59	TRUE	--	--	--	--	--	--	--	Protein of unknown function DUF4228, plant
TraesCS4A01G384900	15.8739	0.187296	6.68697	5.14e-62	1.93e-59	TRUE	GO:0044699//GO:0051234//GO:0009987//GO:0044763//GO:0051179//GO:0055085//GO:0044765//GO:0006810//GO:0008150//GO:1902578	single-organism process//establishment of localization//cellular process//single-organism cellular process//localization//transmembrane transport//single-organism transport//transport//biological_process//single-organism localization	GO:0044425//GO:0016020//GO:0016021//GO:0031224//GO:0005575	membrane part//membrane//integral component of membrane//intrinsic component of membrane//cellular_component	GO:0022857//GO:0003674//GO:0005215	transmembrane transporter activity//molecular_function//transporter activity	--	Sugar/inositol transporter;Major facilitator, sugar transporter-like;Sugar transporter, conserved site;Major facilitator superfamily domain;MFS transporter superfamily
TraesCS1B01G375400	16.5773	0	12.5655	6.53e-62	2.45e-59	TRUE	GO:0009987//GO:0043412//GO:0006793//GO:0044237//GO:0071704//GO:0006468//GO:0044238//GO:0019538//GO:0006796//GO:0043170//GO:0044260//GO:0008150//GO:0016310//GO:0006464//GO:0036211//GO:0044267//GO:0008152	cellular process//macromolecule modification//phosphorus metabolic process//cellular metabolic process//organic substance metabolic process//protein phosphorylation//primary metabolic process//protein metabolic process//phosphate-containing compound metabolic process//macromolecule metabolic process//cellular macromolecule metabolic process//biological_process//phosphorylation//cellular protein m…	--	--	GO:0032553//GO:0032550//GO:1901265//GO:0003674//GO:0016740//GO:0032555//GO:0000166//GO:0043167//GO:0035639//GO:0036094//GO:0043168//GO:0097367//GO:0005524//GO:0001883//GO:0032549//GO:0005488//GO:0016772//GO:0004672//GO:0016773//GO:0032559//GO:0003824//GO:0097159//GO:1901363//GO:0001882//GO:0030554//GO:0016301//GO:0017076	ribonucleotide binding//purine ribonucleoside binding//nucleoside phosphate binding//molecular_function//transferase activity//purine ribonucleotide binding//nucleotide binding//ion binding//purine ribonucleoside triphosphate binding//small molecule binding//anion binding//carbohydrate derivative binding//ATP binding//purine nucleoside binding//ribonucleoside binding//binding//transferase activit…	--	Protein kinase domain;Serine/threonine-protein kinase, active site;Protein kinase-like domain superfamily;Protein kinase, ATP binding site
TraesCS4A01G196000	13.7942	0.243743	6.11296	7.72e-62	2.89e-59	TRUE	GO:0044237//GO:0009056//GO:0009987//GO:0044699//GO:0006950//GO:0044712//GO:0042744//GO:0042743//GO:0008150//GO:0044248//GO:0044710//GO:0008152//GO:0006979//GO:0055114//GO:0044763//GO:0050896//GO:0072593	cellular metabolic process//catabolic process//cellular process//single-organism process//response to stress//single-organism catabolic process//hydrogen peroxide catabolic process//hydrogen peroxide metabolic process//biological_process//cellular catabolic process//single-organism metabolic process//metabolic process//response to oxidative stress//oxidation-reduction process//single-organism cel…	--	--	GO:0016684//GO:0003674//GO:0016491//GO:0004601//GO:0003824//GO:0005488//GO:0020037//GO:0046906//GO:1901363//GO:0097159//GO:0016209	oxidoreductase activity, acting on peroxide as acceptor//molecular_function//oxidoreductase activity//peroxidase activity//catalytic activity//binding//heme binding//tetrapyrrole binding//heterocyclic compound binding//organic cyclic compound binding//antioxidant activity	--	Plant peroxidase;Haem peroxidase, plant/fungal/bacterial;Haem peroxidase;Peroxidases heam-ligand binding site;Peroxidase, active site;Secretory peroxidase
TraesCS1D01G362900	48.776	0.622278	6.61432	8.34e-62	3.11e-59	TRUE	GO:2001141//GO:0090304//GO:0006355//GO:0034645//GO:0044249//GO:0050794//GO:0044271//GO:0006725//GO:0044260//GO:0032774//GO:0016070//GO:0080090//GO:0008150//GO:0043170//GO:2000112//GO:1901576//GO:0009889//GO:1903506//GO:0008152//GO:0031326//GO:0010556//GO:0019219//GO:0006351//GO:0010468//GO:0046483//GO:0019222//GO:1901362//GO:0044237//GO:0051252//GO:0018130//GO:1901360//GO:0019438//GO:0009987//GO:…	regulation of RNA biosynthetic process//nucleic acid metabolic process//regulation of transcription, DNA-templated//cellular macromolecule biosynthetic process//cellular biosynthetic process//regulation of cellular process//cellular nitrogen compound biosynthetic process//cellular aromatic compound metabolic process//cellular macromolecule metabolic process//RNA biosynthetic process//RNA metaboli…	--	--	GO:0097159//GO:1901363//GO:0003676//GO:0003677//GO:0003700//GO:0043565//GO:0001071//GO:0003674//GO:0005488	organic cyclic compound binding//heterocyclic compound binding//nucleic acid binding//DNA binding//transcription factor activity, sequence-specific DNA binding//sequence-specific DNA binding//nucleic acid binding transcription factor activity//molecular_function//binding	--	WRKY domain;WRKY domain superfamily
TraesCSU01G009000	364.161	1.31956	8.40365	8.81e-62	3.28e-59	TRUE	GO:0008150//GO:0008152	biological_process//metabolic process	--	--	GO:0016758//GO:0003674//GO:0016740//GO:0016757//GO:0003824	transferase activity, transferring hexosyl groups//molecular_function//transferase activity//transferase activity, transferring glycosyl groups//catalytic activity	--	UDP-glucuronosyl/UDP-glucosyltransferase;UDP-glycosyltransferase family, conserved site
TraesCS5B01G399800	649.881	6.59884	6.91077	9.47e-62	3.51e-59	TRUE	GO:0044699//GO:0008150//GO:0044710//GO:0008152//GO:0055114	single-organism process//biological_process//single-organism metabolic process//metabolic process//oxidation-reduction process	--	--	GO:0016614//GO:0036094//GO:0003674//GO:1901265//GO:0016491//GO:0000166//GO:0050662//GO:0003979//GO:0051287//GO:0003824//GO:0005488//GO:0048037//GO:1901363//GO:0097159//GO:0016616	oxidoreductase activity, acting on CH-OH group of donors//small molecule binding//molecular_function//nucleoside phosphate binding//oxidoreductase activity//nucleotide binding//coenzyme binding//UDP-glucose 6-dehydrogenase activity//NAD binding//catalytic activity//binding//cofactor binding//heterocyclic compound binding//organic cyclic compound binding//oxidoreductase activity, acting on the CH-…	--	UDP-glucose/GDP-mannose dehydrogenase, N-terminal;6-phosphogluconate dehydrogenase-like, C-terminal domain superfamily;UDP-glucose/GDP-mannose dehydrogenase, dimerisation;UDP-glucose/GDP-mannose dehydrogenase, C-terminal;UDP-glucose/GDP-mannose dehydrogenase;UDP-glucose 6-dehydrogenase, eukaryotic type;UDP-glucose/GDP-mannose dehydrogenase, C-terminal domain superfamily;NAD(P)-binding domain supe…
TraesCS7D01G126000	648.838	21.8397	5.19781	1.14e-61	4.21e-59	TRUE	--	--	--	--	GO:0008168//GO:0016741//GO:0003824//GO:0003674//GO:0016740//GO:0008171	methyltransferase activity//transferase activity, transferring one-carbon groups//catalytic activity//molecular_function//transferase activity//O-methyltransferase activity	--	O-methyltransferase, family 3;S-adenosyl-L-methionine-dependent methyltransferase
TraesCS4B01G210100	11.2844	0.0164795	9.48553	1.25e-61	4.62e-59	TRUE	GO:0008152//GO:0006470//GO:0044267//GO:0036211//GO:0044260//GO:0008150//GO:0006796//GO:0043170//GO:0006464//GO:0044238//GO:0019538//GO:0071704//GO:0016311//GO:0044237//GO:0043412//GO:0009987//GO:0006793	metabolic process//protein dephosphorylation//cellular protein metabolic process//protein modification process//cellular macromolecule metabolic process//biological_process//phosphate-containing compound metabolic process//macromolecule metabolic process//cellular protein modification process//primary metabolic process//protein metabolic process//organic substance metabolic process//dephosphoryla…	--	--	GO:0043169//GO:0042578//GO:0003824//GO:0005488//GO:0004721//GO:0016791//GO:0043167//GO:0004722//GO:0003674//GO:0016788//GO:0016787	cation binding//phosphoric ester hydrolase activity//catalytic activity//binding//phosphoprotein phosphatase activity//phosphatase activity//ion binding//protein serine/threonine phosphatase activity//molecular_function//hydrolase activity, acting on ester bonds//hydrolase activity	--	PPM-type phosphatase, divalent cation binding;PPM-type phosphatase domain;Protein phosphatase 2C family;PPM-type phosphatase domain superfamily
TraesCS5B01G227700	71.4385	1.40185	5.99915	1.29e-61	4.75e-59	TRUE	--	--	--	--	GO:0005509//GO:0043169//GO:0005488//GO:0003674//GO:0046872//GO:0043167	calcium ion binding//cation binding//binding//molecular_function//metal ion binding//ion binding	--	EF-hand domain;EF-hand domain pair;EF-Hand 1, calcium-binding site
TraesCS1B01G291500	23.4122	0.0879267	8.28946	1.85e-61	6.79e-59	TRUE	GO:0044710//GO:0008150//GO:0055114//GO:0008152//GO:0044699	single-organism metabolic process//biological_process//oxidation-reduction process//metabolic process//single-organism process	--	--	GO:0016491//GO:0003674//GO:0003824	oxidoreductase activity//molecular_function//catalytic activity	--	Aldo/keto reductase, conserved site;Aldo/keto reductase;NADP-dependent oxidoreductase domain;NADP-dependent oxidoreductase domain superfamily
TraesCS7A01G249400	17.1481	0.0339446	9.22203	2.14e-61	7.83e-59	TRUE	GO:0008152//GO:0044267//GO:0036211//GO:0006796//GO:0043170//GO:0008150//GO:0044260//GO:0006464//GO:0016310//GO:0044238//GO:0019538//GO:0071704//GO:0006468//GO:0044237//GO:0009987//GO:0043412//GO:0006793	metabolic process//cellular protein metabolic process//protein modification process//phosphate-containing compound metabolic process//macromolecule metabolic process//biological_process//cellular macromolecule metabolic process//cellular protein modification process//phosphorylation//primary metabolic process//protein metabolic process//organic substance metabolic process//protein phosphorylation…	--	--	GO:0017076//GO:0030554//GO:0016301//GO:0030246//GO:0001882//GO:1901363//GO:0097159//GO:0016773//GO:0004672//GO:0032559//GO:0003824//GO:0001883//GO:0032549//GO:0005488//GO:0016772//GO:0043167//GO:0035639//GO:0036094//GO:0043168//GO:0097367//GO:0005524//GO:0032553//GO:0003674//GO:1901265//GO:0032550//GO:0016740//GO:0032555//GO:0000166	purine nucleotide binding//adenyl nucleotide binding//kinase activity//carbohydrate binding//nucleoside binding//heterocyclic compound binding//organic cyclic compound binding//phosphotransferase activity, alcohol group as acceptor//protein kinase activity//adenyl ribonucleotide binding//catalytic activity//purine nucleoside binding//ribonucleoside binding//binding//transferase activity, transfer…	--	Protein kinase domain;Legume lectin domain;Serine-threonine/tyrosine-protein kinase, catalytic domain;Serine/threonine-protein kinase, active site;Protein kinase-like domain superfamily;Concanavalin A-like lectin/glucanase domain superfamily;Protein kinase, ATP binding site;Legume lectin, beta chain, Mn/Ca-binding site
Novel16444	0.0249656	13.4433	-8.60766	2.16e-61	7.87e-59	TRUE	--	--	--	--	--	--	--	hypothetical protein F775_31200 [Aegilops tauschii]
TraesCS5B01G336200	39.6937	0	13.8094	3.3e-61	1.2e-58	TRUE	GO:0008150//GO:0009309//GO:0044271//GO:0044249//GO:1901564//GO:1901566//GO:0006596//GO:0008152//GO:1901576//GO:0009308//GO:0009987//GO:0042401//GO:0044237//GO:0006595//GO:0071704//GO:0034641//GO:0044106//GO:0009058//GO:0006576//GO:0006807	biological_process//amine biosynthetic process//cellular nitrogen compound biosynthetic process//cellular biosynthetic process//organonitrogen compound metabolic process//organonitrogen compound biosynthetic process//polyamine biosynthetic process//metabolic process//organic substance biosynthetic process//amine metabolic process//cellular process//cellular biogenic amine biosynthetic process//ce…	--	--	GO:0003674//GO:0003824	molecular_function//catalytic activity	--	Ornithine/DAP/Arg decarboxylase;Ornithine decarboxylase;Alanine racemase/group IV decarboxylase, C-terminal;Orn/DAP/Arg decarboxylase 2, C-terminal;Orn/DAP/Arg decarboxylase 2, N-terminal;Orn/DAP/Arg decarboxylase 2, pyridoxal-phosphate binding site;PLP-binding barrel
TraesCS6A01G151700	473.656	8.42922	6.12635	3.43e-61	1.24e-58	TRUE	GO:0008150//GO:0008152	biological_process//metabolic process	--	--	GO:0003674//GO:0003824	molecular_function//catalytic activity	--	AMP-dependent synthetase/ligase;AMP-binding, conserved site;AMP-binding enzyme, C-terminal domain
TraesCS2D01G223000	89.9223	0.833554	7.0674	4.24e-61	1.53e-58	TRUE	GO:0008152//GO:0044267//GO:0036211//GO:0043170//GO:0006796//GO:0044260//GO:0008150//GO:0006464//GO:0016310//GO:0019538//GO:0044238//GO:0071704//GO:0006468//GO:0044237//GO:0006793//GO:0009987//GO:0043412	metabolic process//cellular protein metabolic process//protein modification process//macromolecule metabolic process//phosphate-containing compound metabolic process//cellular macromolecule metabolic process//biological_process//cellular protein modification process//phosphorylation//protein metabolic process//primary metabolic process//organic substance metabolic process//protein phosphorylation…	--	--	GO:0017076//GO:0030554//GO:0016301//GO:0004674//GO:0001882//GO:1901363//GO:0097159//GO:0032559//GO:0004672//GO:0016773//GO:0003824//GO:0032549//GO:0001883//GO:0005488//GO:0016772//GO:0036094//GO:0035639//GO:0043167//GO:0097367//GO:0005524//GO:0043168//GO:0016740//GO:0032553//GO:0032550//GO:0003674//GO:1901265//GO:0000166//GO:0032555	purine nucleotide binding//adenyl nucleotide binding//kinase activity//protein serine/threonine kinase activity//nucleoside binding//heterocyclic compound binding//organic cyclic compound binding//adenyl ribonucleotide binding//protein kinase activity//phosphotransferase activity, alcohol group as acceptor//catalytic activity//ribonucleoside binding//purine nucleoside binding//binding//transferas…	--	Protein kinase domain;Serine-threonine/tyrosine-protein kinase, catalytic domain;Gnk2-homologous domain;Serine/threonine-protein kinase, active site;Protein kinase-like domain superfamily;S-receptor-like serine/threonine-protein kinase;Gnk2-homologous domain superfamily
TraesCS3A01G111200	17.507	0.0678892	8.31647	4.82e-61	1.74e-58	TRUE	GO:0006807//GO:0034654//GO:0009058//GO:0051171//GO:0034641//GO:0097659//GO:0031323//GO:0044238//GO:0050789//GO:0071704//GO:0065007//GO:0051252//GO:0044237//GO:1901362//GO:1901360//GO:0018130//GO:0019438//GO:0006139//GO:0009987//GO:0060255//GO:0009059//GO:0010467//GO:1901576//GO:2000112//GO:0008152//GO:0031326//GO:0009889//GO:1903506//GO:0019219//GO:0010556//GO:0046483//GO:0010468//GO:0019222//GO:…	nitrogen compound metabolic process//nucleobase-containing compound biosynthetic process//biosynthetic process//regulation of nitrogen compound metabolic process//cellular nitrogen compound metabolic process//nucleic acid-templated transcription//regulation of cellular metabolic process//primary metabolic process//regulation of biological process//organic substance metabolic process//biological r…	--	--	GO:0005488//GO:0043565//GO:0003674//GO:0001071//GO:0003677//GO:0003700//GO:0003676//GO:0097159//GO:1901363	binding//sequence-specific DNA binding//molecular_function//nucleic acid binding transcription factor activity//DNA binding//transcription factor activity, sequence-specific DNA binding//nucleic acid binding//organic cyclic compound binding//heterocyclic compound binding	--	WRKY domain;WRKY domain superfamily
TraesCS5A01G465400	21.4978	0	12.9521	5.13e-61	1.85e-58	TRUE	--	--	--	--	--	--	--	--
TraesCS1A01G328800	14.3222	0	12.3336	6.49e-61	2.33e-58	TRUE	GO:0044271//GO:0050794//GO:0044249//GO:0034645//GO:0090304//GO:0006355//GO:2001141//GO:0043170//GO:0080090//GO:0008150//GO:0032774//GO:0016070//GO:0044260//GO:0006725//GO:0031326//GO:0008152//GO:1903506//GO:0009889//GO:1901576//GO:2000112//GO:0019222//GO:0046483//GO:0010468//GO:0006351//GO:0019219//GO:0010556//GO:1901360//GO:0018130//GO:0051252//GO:0044237//GO:1901362//GO:0009059//GO:0010467//GO:…	cellular nitrogen compound biosynthetic process//regulation of cellular process//cellular biosynthetic process//cellular macromolecule biosynthetic process//nucleic acid metabolic process//regulation of transcription, DNA-templated//regulation of RNA biosynthetic process//macromolecule metabolic process//regulation of primary metabolic process//biological_process//RNA biosynthetic process//RNA me…	--	--	GO:1901363//GO:0097159//GO:0003700//GO:0003677//GO:0003676//GO:0003674//GO:0001071//GO:0005488	heterocyclic compound binding//organic cyclic compound binding//transcription factor activity, sequence-specific DNA binding//DNA binding//nucleic acid binding//molecular_function//nucleic acid binding transcription factor activity//binding	--	AP2/ERF domain;DNA-binding domain superfamily;AP2/ERF domain superfamily
TraesCS5D01G519600	15.8278	0.0399667	8.79396	7.19e-61	2.57e-58	TRUE	GO:0009987//GO:0022414//GO:0051704//GO:0048544//GO:0044706//GO:0009856//GO:0044699//GO:0044703//GO:0032501//GO:0008150//GO:0009875//GO:0007154//GO:0044763//GO:0008037	cellular process//reproductive process//multi-organism process//recognition of pollen//multi-multicellular organism process//pollination//single-organism process//multi-organism reproductive process//multicellular organismal process//biological_process//pollen-pistil interaction//cell communication//single-organism cellular process//cell recognition	--	--	--	--	--	S-locus glycoprotein domain;Bulb-type lectin domain;PAN/Apple domain;Bulb-type lectin domain superfamily
TraesCS2D01G490900	8.93337	0	11.6691	1.09e-60	3.87e-58	TRUE	--	--	--	--	GO:0016747//GO:0003824//GO:0003674//GO:0016740//GO:0016746	transferase activity, transferring acyl groups other than amino-acyl groups//catalytic activity//molecular_function//transferase activity//transferase activity, transferring acyl groups	--	Transferase;Chloramphenicol acetyltransferase-like domain superfamily
TraesCS7A01G173100	93.6795	3.29929	5.15338	1.25e-60	4.45e-58	TRUE	--	--	--	--	--	--	--	Protein of unknown function DUF1645, plant
TraesCS2A01G343900	186.506	0.736649	8.29135	1.28e-60	4.54e-58	TRUE	GO:0008150//GO:0044710//GO:0008152//GO:0019318//GO:0005975//GO:0044723//GO:0071704//GO:0044699//GO:0005996//GO:0044238	biological_process//single-organism metabolic process//metabolic process//hexose metabolic process//carbohydrate metabolic process//single-organism carbohydrate metabolic process//organic substance metabolic process//single-organism process//monosaccharide metabolic process//primary metabolic process	--	--	GO:0016853//GO:0030246//GO:0003674//GO:0005488//GO:0003824	isomerase activity//carbohydrate binding//molecular_function//binding//catalytic activity	--	Aldose 1-/Glucose-6-phosphate 1-epimerase;Galactose mutarotase-like domain superfamily;Glycoside hydrolase-type carbohydrate-binding;Aldose 1-epimerase
TraesCS6A01G077000	9.94338	0	11.8244	1.5e-60	5.29e-58	TRUE	GO:0005975//GO:0044238//GO:0071704//GO:0008150//GO:0008152	carbohydrate metabolic process//primary metabolic process//organic substance metabolic process//biological_process//metabolic process	--	--	--	--	--	Glycoside hydrolase family 18, catalytic domain;Glycoside hydrolase superfamily
TraesCS3B01G154000	297.503	2.60687	7.12711	1.6e-60	5.66e-58	TRUE	GO:0044710//GO:0008150//GO:0008152//GO:0055114//GO:0044699	single-organism metabolic process//biological_process//metabolic process//oxidation-reduction process//single-organism process	--	--	GO:0046914//GO:0043169//GO:0046906//GO:0097159//GO:1901363//GO:0005506//GO:0043167//GO:0046872//GO:0016491//GO:0003674//GO:0016705//GO:0003824//GO:0005488//GO:0020037	transition metal ion binding//cation binding//tetrapyrrole binding//organic cyclic compound binding//heterocyclic compound binding//iron ion binding//ion binding//metal ion binding//oxidoreductase activity//molecular_function//oxidoreductase activity, acting on paired donors, with incorporation or reduction of molecular oxygen//catalytic activity//binding//heme binding	--	Cytochrome P450;Cytochrome P450, E-class, group I;Cytochrome P450, conserved site;Cytochrome P450 superfamily
TraesCS3A01G209800	26.5482	0.945954	5.11858	1.96e-60	6.9e-58	TRUE	GO:0034645//GO:0044249//GO:0006355//GO:0090304//GO:2001141//GO:0044271//GO:0050794//GO:0006725//GO:0043170//GO:0016070//GO:0032774//GO:0044260//GO:0008150//GO:0080090//GO:1901576//GO:2000112//GO:0031326//GO:0008152//GO:1903506//GO:0009889//GO:0019219//GO:0010556//GO:0019222//GO:0010468//GO:0046483//GO:0006351//GO:0044237//GO:0051252//GO:1901362//GO:1901360//GO:0018130//GO:0060255//GO:0009987//GO:…	cellular macromolecule biosynthetic process//cellular biosynthetic process//regulation of transcription, DNA-templated//nucleic acid metabolic process//regulation of RNA biosynthetic process//cellular nitrogen compound biosynthetic process//regulation of cellular process//cellular aromatic compound metabolic process//macromolecule metabolic process//RNA metabolic process//RNA biosynthetic process…	--	--	GO:1901363//GO:0097159//GO:0003700//GO:0003677//GO:0003676//GO:0043565//GO:0003674//GO:0001071//GO:0005488	heterocyclic compound binding//organic cyclic compound binding//transcription factor activity, sequence-specific DNA binding//DNA binding//nucleic acid binding//sequence-specific DNA binding//molecular_function//nucleic acid binding transcription factor activity//binding	--	WRKY domain;WRKY domain superfamily
TraesCS2D01G029800	267.763	1.45999	7.80311	2.21e-60	7.74e-58	TRUE	GO:0008150//GO:0008152	biological_process//metabolic process	--	--	GO:0003674//GO:0016740//GO:0016757//GO:0003824//GO:0016758	molecular_function//transferase activity//transferase activity, transferring glycosyl groups//catalytic activity//transferase activity, transferring hexosyl groups	--	UDP-glucuronosyl/UDP-glucosyltransferase;UDP-glycosyltransferase family, conserved site
TraesCS2B01G401300	18.1718	0.165781	7.09341	2.94e-60	1.03e-57	TRUE	--	--	--	--	GO:0032559//GO:0001883//GO:0032549//GO:0005488//GO:0097367//GO:0043168//GO:0036094//GO:0043167//GO:0032555//GO:0000166//GO:0032553//GO:0043531//GO:0032550//GO:1901265//GO:0003674//GO:0017076//GO:0005515//GO:0030554//GO:0001882//GO:1901363//GO:0097159	adenyl ribonucleotide binding//purine nucleoside binding//ribonucleoside binding//binding//carbohydrate derivative binding//anion binding//small molecule binding//ion binding//purine ribonucleotide binding//nucleotide binding//ribonucleotide binding//ADP binding//purine ribonucleoside binding//nucleoside phosphate binding//molecular_function//purine nucleotide binding//protein binding//adenyl nuc…	--	Leucine-rich repeat;NB-ARC;Leucine-rich repeat, typical subtype;P-loop containing nucleoside triphosphate hydrolase;Leucine-rich repeat domain superfamily
TraesCS5A01G509100	11.5471	0.04796	8.10194	3.35e-60	1.17e-57	TRUE	--	--	--	--	GO:0003824//GO:0016787//GO:0016788//GO:0003674	catalytic activity//hydrolase activity//hydrolase activity, acting on ester bonds//molecular_function	--	GDSL lipase/esterase;GDSL lipase/esterase-like, plant;SGNH hydrolase superfamily
TraesCS3D01G180800	55.5769	2.53926	4.75604	4.09e-60	1.42e-57	TRUE	GO:0006950//GO:0008150//GO:0050896	response to stress//biological_process//response to stimulus	--	--	--	--	--	Late embryogenesis abundant protein, LEA_3 subgroup
TraesCS3B01G163900	53.5253	0.231206	8.17239	5.14e-60	1.78e-57	TRUE	--	--	--	--	--	--	--	--
TraesCS6A01G222900	158.756	0.918524	7.72433	6.37e-60	2.2e-57	TRUE	GO:0008150//GO:0043436//GO:0046395//GO:0044710//GO:0016054//GO:0006725//GO:0044248//GO:0006082//GO:0019752//GO:0044712//GO:1902222//GO:1901564//GO:0006558//GO:1901361//GO:0044763//GO:0008152//GO:1901606//GO:0044282//GO:0006520//GO:0009056//GO:0009987//GO:1902221//GO:0019439//GO:1901360//GO:1901605//GO:0009072//GO:1901575//GO:0044237//GO:0009063//GO:0044699//GO:0071704//GO:1901565//GO:0044238//GO:…	biological_process//oxoacid metabolic process//carboxylic acid catabolic process//single-organism metabolic process//organic acid catabolic process//cellular aromatic compound metabolic process//cellular catabolic process//organic acid metabolic process//carboxylic acid metabolic process//single-organism catabolic process//erythrose 4-phosphate/phosphoenolpyruvate family amino acid catabolic proc…	GO:0005575//GO:0005737//GO:0005623//GO:0044424//GO:0044464//GO:0005622	cellular_component//cytoplasm//cell//intracellular part//cell part//intracellular	GO:0016829//GO:0016840//GO:0003674//GO:0016841//GO:0003824	lyase activity//carbon-nitrogen lyase activity//molecular_function//ammonia-lyase activity//catalytic activity	--	Aromatic amino acid lyase;Phenylalanine ammonia-lyase;L-Aspartase-like;Phenylalanine/histidine ammonia-lyases, active site;Phenylalanine ammonia-lyase, shielding domain superfamily;Fumarase/histidase, N-terminal
TraesCS2D01G394200	35.6602	0.424524	6.68999	6.59e-60	2.27e-57	TRUE	GO:0009058//GO:0008150//GO:0008152	biosynthetic process//biological_process//metabolic process	--	--	GO:0043167//GO:0043168//GO:0003674//GO:0003824//GO:0005488//GO:0048037//GO:1901363//GO:0097159//GO:0030170	ion binding//anion binding//molecular_function//catalytic activity//binding//cofactor binding//heterocyclic compound binding//organic cyclic compound binding//pyridoxal phosphate binding	--	Aminotransferases, class-I, pyridoxal-phosphate-binding site;Aminotransferase, class I/classII;Pyridoxal phosphate-dependent transferase, major domain;Pyridoxal phosphate-dependent transferase domain 1;Pyridoxal phosphate-dependent transferase
TraesCS6B01G269000	13.6789	0	12.2917	7.54e-60	2.59e-57	TRUE	GO:0044699//GO:0042493//GO:0042221//GO:0051234//GO:0015893//GO:0009987//GO:0006855//GO:0051179//GO:0050896//GO:0044763//GO:0055085//GO:0008150//GO:1902578//GO:0044765//GO:0006810	single-organism process//response to drug//response to chemical//establishment of localization//drug transport//cellular process//drug transmembrane transport//localization//response to stimulus//single-organism cellular process//transmembrane transport//biological_process//single-organism localization//single-organism transport//transport	GO:0016020//GO:0005575	membrane//cellular_component	GO:0090484//GO:0003674//GO:0022857//GO:0015297//GO:0005215//GO:0015291//GO:0022804//GO:0015238	drug transporter activity//molecular_function//transmembrane transporter activity//antiporter activity//transporter activity//secondary active transmembrane transporter activity//active transmembrane transporter activity//drug transmembrane transporter activity	--	Multi antimicrobial extrusion protein
TraesCS5D01G408200	26.9762	0.0879267	8.46947	9.66e-60	3.32e-57	TRUE	GO:1901564//GO:0071554//GO:0009057//GO:1901072//GO:0008152//GO:0016998//GO:0044036//GO:1901135//GO:0044248//GO:0043170//GO:0044260//GO:0008150//GO:0046348//GO:0006022//GO:0071704//GO:1901565//GO:0006030//GO:0006807//GO:0044238//GO:0005975//GO:0009987//GO:0009056//GO:0006040//GO:1901136//GO:1901071//GO:0044237//GO:0006032//GO:1901575//GO:0006026	organonitrogen compound metabolic process//cell wall organization or biogenesis//macromolecule catabolic process//glucosamine-containing compound catabolic process//metabolic process//cell wall macromolecule catabolic process//cell wall macromolecule metabolic process//carbohydrate derivative metabolic process//cellular catabolic process//macromolecule metabolic process//cellular macromolecule me…	--	--	GO:0016798//GO:0004568//GO:0003824//GO:0004553//GO:0016787//GO:0003674	hydrolase activity, acting on glycosyl bonds//chitinase activity//catalytic activity//hydrolase activity, hydrolyzing O-glycosyl compounds//hydrolase activity//molecular_function	--	Glycoside hydrolase, family 19, catalytic;Glycoside hydrolase, family 19;Lysozyme-like domain superfamily
TraesCS4A01G044000	453.247	1.16621	8.89995	1.06e-59	3.63e-57	TRUE	--	--	--	--	--	--	--	DOMON domain;Cytochrome b561/ferric reductase transmembrane;Cytochrome b561 and DOMON domain-containing protein
TraesCS7D01G501700	84.418	2.95667	5.1466	1.17e-59	4e-57	TRUE	GO:0009987//GO:0009308//GO:0044237//GO:1901605//GO:1901360//GO:0009072//GO:0006568//GO:0071704//GO:0044699//GO:0044281//GO:0006807//GO:0006576//GO:0044106//GO:0034641//GO:0044238//GO:0042430//GO:0044710//GO:0006725//GO:0006082//GO:0008150//GO:0043436//GO:0019752//GO:0006586//GO:0044763//GO:0046483//GO:1901564//GO:0006520//GO:0008152	cellular process//amine metabolic process//cellular metabolic process//alpha-amino acid metabolic process//organic cyclic compound metabolic process//aromatic amino acid family metabolic process//tryptophan metabolic process//organic substance metabolic process//single-organism process//small molecule metabolic process//nitrogen compound metabolic process//cellular biogenic amine metabolic proces…	--	--	GO:0003674//GO:0003824//GO:0016830//GO:0016829//GO:0016831//GO:0004425	molecular_function//catalytic activity//carbon-carbon lyase activity//lyase activity//carboxy-lyase activity//indole-3-glycerol-phosphate synthase activity	--	Indole-3-glycerol phosphate synthase, conserved site;Ribulose-phosphate binding barrel;Aldolase-type TIM barrel;Indole-3-glycerol phosphate synthase
TraesCS2A01G182400	68.9724	1.26498	6.09685	1.18e-59	4.01e-57	TRUE	GO:0032502//GO:0044707//GO:0043207//GO:0044267//GO:0009825//GO:0044763//GO:0050896//GO:0090351//GO:0008152//GO:0009624//GO:0044767//GO:0008150//GO:0044260//GO:0040007//GO:0043170//GO:0006796//GO:0051707//GO:0016310//GO:0006464//GO:0036211//GO:0006950//GO:0006952//GO:0032501//GO:0098542//GO:0044699//GO:0071704//GO:0006468//GO:0019538//GO:0044238//GO:0009607//GO:0016049//GO:0009791//GO:0002215//GO:…	developmental process//single-multicellular organism process//response to external biotic stimulus//cellular protein metabolic process//multidimensional cell growth//single-organism cellular process//response to stimulus//seedling development//metabolic process//response to nematode//single-organism developmental process//biological_process//cellular macromolecule metabolic process//growth//macro…	GO:0043231//GO:0044444//GO:0005886//GO:0043227//GO:0005623//GO:0005737//GO:0005575//GO:0043229//GO:0005739//GO:0043226//GO:0044464//GO:0071944//GO:0005622//GO:0044424//GO:0016020	intracellular membrane-bounded organelle//cytoplasmic part//plasma membrane//membrane-bounded organelle//cell//cytoplasm//cellular_component//intracellular organelle//mitochondrion//organelle//cell part//cell periphery//intracellular//intracellular part//membrane	GO:0030554//GO:0016301//GO:0017076//GO:0005515//GO:1901363//GO:0097159//GO:0001882//GO:0005488//GO:0032549//GO:0001883//GO:0016772//GO:0032559//GO:0016773//GO:0004672//GO:0003824//GO:0016740//GO:1901265//GO:0003674//GO:0032550//GO:0032553//GO:0000166//GO:0032555//GO:0036094//GO:0035639//GO:0043167//GO:0005524//GO:0097367//GO:0043168	adenyl nucleotide binding//kinase activity//purine nucleotide binding//protein binding//heterocyclic compound binding//organic cyclic compound binding//nucleoside binding//binding//ribonucleoside binding//purine nucleoside binding//transferase activity, transferring phosphorus-containing groups//adenyl ribonucleotide binding//phosphotransferase activity, alcohol group as acceptor//protein kinase …	--	Protein kinase domain;Leucine-rich repeat;Leucine-rich repeat, typical subtype;Serine/threonine-protein kinase, active site;Protein kinase-like domain superfamily;Leucine-rich repeat-containing N-terminal, plant-type;Protein kinase, ATP binding site;Leucine-rich repeat domain superfamily
TraesCS6B01G201600	255.715	1.26569	7.94396	1.24e-59	4.2e-57	TRUE	GO:0044237//GO:1901362//GO:1901360//GO:0019438//GO:0019748//GO:0009987//GO:0009808//GO:0009058//GO:0009698//GO:0071704//GO:0044699//GO:0044249//GO:0044710//GO:0006725//GO:0008150//GO:0009699//GO:1901576//GO:0008152//GO:0044550//GO:0044711//GO:0055114//GO:0044763//GO:0009809	cellular metabolic process//organic cyclic compound biosynthetic process//organic cyclic compound metabolic process//aromatic compound biosynthetic process//secondary metabolic process//cellular process//lignin metabolic process//biosynthetic process//phenylpropanoid metabolic process//organic substance metabolic process//single-organism process//cellular biosynthetic process//single-organism met…	--	--	GO:0043167//GO:0016614//GO:0016491//GO:0046872//GO:0003674//GO:0003824//GO:0008270//GO:0045551//GO:0005488//GO:0043169//GO:0046914//GO:0016616	ion binding//oxidoreductase activity, acting on CH-OH group of donors//oxidoreductase activity//metal ion binding//molecular_function//catalytic activity//zinc ion binding//cinnamyl-alcohol dehydrogenase activity//binding//cation binding//transition metal ion binding//oxidoreductase activity, acting on the CH-OH group of donors, NAD or NADP as acceptor	--	Alcohol dehydrogenase, zinc-type, conserved site;GroES-like superfamily;Alcohol dehydrogenase, C-terminal;Alcohol dehydrogenase, N-terminal;Polyketide synthase, enoylreductase domain;NAD(P)-binding domain superfamily
TraesCS7D01G067400	9.52981	0.00799333	10.0125	1.38e-59	4.68e-57	TRUE	--	--	--	--	--	--	--	--
TraesCS5D01G488800	15.2531	0	12.4211	1.4e-59	4.74e-57	TRUE	--	--	--	--	GO:0008171//GO:0016740//GO:0003674//GO:0003824//GO:0005488//GO:0016741//GO:0046983//GO:0005515//GO:0008168	O-methyltransferase activity//transferase activity//molecular_function//catalytic activity//binding//transferase activity, transferring one-carbon groups//protein dimerization activity//protein binding//methyltransferase activity	--	O-methyltransferase, family 2;Plant methyltransferase dimerisation;O-methyltransferase COMT-type;S-adenosyl-L-methionine-dependent methyltransferase;Winged helix-like DNA-binding domain superfamily;Winged helix DNA-binding domain superfamily
TraesCS2A01G033600	64.0268	2.20442	5.18409	1.63e-59	5.5e-57	TRUE	GO:1901575//GO:0006026//GO:0006032//GO:0044237//GO:1901136//GO:1901071//GO:0006040//GO:0005975//GO:0009987//GO:0009056//GO:0044238//GO:0006030//GO:0006807//GO:1901565//GO:0071704//GO:0006022//GO:0046348//GO:0043170//GO:0044260//GO:0008150//GO:0044248//GO:1901135//GO:0044036//GO:1901072//GO:0016998//GO:0008152//GO:0009057//GO:0071554//GO:1901564	organic substance catabolic process//aminoglycan catabolic process//chitin catabolic process//cellular metabolic process//carbohydrate derivative catabolic process//glucosamine-containing compound metabolic process//amino sugar metabolic process//carbohydrate metabolic process//cellular process//catabolic process//primary metabolic process//chitin metabolic process//nitrogen compound metabolic pr…	--	--	GO:0097367//GO:0003674//GO:0016787//GO:0004553//GO:0003824//GO:0005488//GO:0004568//GO:0008061//GO:0016798	carbohydrate derivative binding//molecular_function//hydrolase activity//hydrolase activity, hydrolyzing O-glycosyl compounds//catalytic activity//binding//chitinase activity//chitin binding//hydrolase activity, acting on glycosyl bonds	--	Glycoside hydrolase, family 19, catalytic;Chitin-binding, type 1;Glycoside hydrolase, family 19;Chitin-binding, type 1, conserved site;Lysozyme-like domain superfamily;Endochitinase-like superfamily
TraesCS5D01G235600	95.3518	2.71895	5.45736	1.75e-59	5.87e-57	TRUE	--	--	--	--	--	--	--	--
TraesCS7D01G250600	16.2877	0	12.553	1.76e-59	5.91e-57	TRUE	GO:1902578//GO:0008150//GO:0006810//GO:0044765//GO:0055085//GO:0051179//GO:0044763//GO:0009987//GO:0051234//GO:0044699	single-organism localization//biological_process//transport//single-organism transport//transmembrane transport//localization//single-organism cellular process//cellular process//establishment of localization//single-organism process	--	--	--	--	--	Mitochondrial carrier protein;Mitochondrial substrate/solute carrier;Mitochondrial carrier domain superfamily
TraesCS7A01G506100	73.0276	2.19555	5.37741	1.88e-59	6.29e-57	TRUE	--	--	--	--	--	--	--	DnaJ domain;Chaperone J-domain superfamily
TraesCS7A01G174700	86.0456	0.380122	8.09394	2.07e-59	6.91e-57	TRUE	GO:0008150//GO:0044710//GO:0008152//GO:0055114//GO:0044699	biological_process//single-organism metabolic process//metabolic process//oxidation-reduction process//single-organism process	--	--	GO:0097159//GO:1901363//GO:0043167//GO:0036094//GO:0043168//GO:0097367//GO:1901265//GO:0003674//GO:0032553//GO:0016491//GO:0000166//GO:0050662//GO:0003824//GO:0010181//GO:0005488//GO:0048037	organic cyclic compound binding//heterocyclic compound binding//ion binding//small molecule binding//anion binding//carbohydrate derivative binding//nucleoside phosphate binding//molecular_function//ribonucleotide binding//oxidoreductase activity//nucleotide binding//coenzyme binding//catalytic activity//FMN binding//binding//cofactor binding	--	NADH:flavin oxidoreductase/NADH oxidase, N-terminal;Aldolase-type TIM barrel
TraesCS4D01G012900	615.467	7.73358	6.63317	2.19e-59	7.27e-57	TRUE	GO:0000097//GO:0044272//GO:0046394//GO:0071704//GO:0044699//GO:0016053//GO:0044281//GO:0006807//GO:0009058//GO:0044238//GO:0009987//GO:0000096//GO:0009067//GO:0044237//GO:0009086//GO:1901605//GO:0044763//GO:1901564//GO:0006790//GO:1901566//GO:0006520//GO:1901576//GO:0044711//GO:0008152//GO:0009066//GO:0006082//GO:0044283//GO:0044710//GO:0043436//GO:0008652//GO:0008150//GO:1901607//GO:0044249//GO:…	sulfur amino acid biosynthetic process//sulfur compound biosynthetic process//carboxylic acid biosynthetic process//organic substance metabolic process//single-organism process//organic acid biosynthetic process//small molecule metabolic process//nitrogen compound metabolic process//biosynthetic process//primary metabolic process//cellular process//sulfur amino acid metabolic process//aspartate f…	--	--	GO:0008172//GO:0005488//GO:0003824//GO:0003871//GO:0008270//GO:0046872//GO:0016740//GO:0003674//GO:0043167//GO:0008168//GO:0042085//GO:0046914//GO:0043169//GO:0016741	S-methyltransferase activity//binding//catalytic activity//5-methyltetrahydropteroyltriglutamate-homocysteine S-methyltransferase activity//zinc ion binding//metal ion binding//transferase activity//molecular_function//ion binding//methyltransferase activity//5-methyltetrahydropteroyltri-L-glutamate-dependent methyltransferase activity//transition metal ion binding//cation binding//transferase ac…	--	Cobalamin-independent methionine synthase MetE, C-terminal/archaeal;Cobalamin-independent methionine synthase;Cobalamin-independent methionine synthase MetE, N-terminal;UROD/MetE-like superfamily
TraesCS2A01G011000	24.8243	0.301667	6.65796	3.15e-59	1.04e-56	TRUE	GO:0009059//GO:0010467//GO:0006139//GO:0060255//GO:0009987//GO:0019438//GO:0018130//GO:1901360//GO:1901362//GO:0051252//GO:0044237//GO:0065007//GO:0071704//GO:0050789//GO:0044238//GO:0031323//GO:0097659//GO:0034641//GO:0009058//GO:0051171//GO:0006807//GO:0034654//GO:0043170//GO:0008150//GO:0080090//GO:0032774//GO:0016070//GO:0044260//GO:0006725//GO:0044271//GO:0050794//GO:2001141//GO:0044249//GO:…	macromolecule biosynthetic process//gene expression//nucleobase-containing compound metabolic process//regulation of macromolecule metabolic process//cellular process//aromatic compound biosynthetic process//heterocycle biosynthetic process//organic cyclic compound metabolic process//organic cyclic compound biosynthetic process//regulation of RNA metabolic process//cellular metabolic process//bio…	--	--	GO:0001071//GO:0003674//GO:0043565//GO:0005488//GO:1901363//GO:0097159//GO:0003676//GO:0003700//GO:0003677	nucleic acid binding transcription factor activity//molecular_function//sequence-specific DNA binding//binding//heterocyclic compound binding//organic cyclic compound binding//nucleic acid binding//transcription factor activity, sequence-specific DNA binding//DNA binding	--	WRKY domain;WRKY domain superfamily
TraesCS6D01G168900	18.1075	0.162331	7.0828	3.62e-59	1.2e-56	TRUE	--	--	--	--	--	--	--	--
TraesCS7D01G176000	8.71115	0	11.6307	3.75e-59	1.24e-56	TRUE	GO:0044699//GO:0044710//GO:0008150//GO:0008152//GO:0055114	single-organism process//single-organism metabolic process//biological_process//metabolic process//oxidation-reduction process	--	--	GO:0097367//GO:0043168//GO:0036094//GO:0043167//GO:0000166//GO:0016491//GO:1901265//GO:0003674//GO:0032553//GO:0003824//GO:0050662//GO:0005488//GO:0048037//GO:0010181//GO:0097159//GO:1901363	carbohydrate derivative binding//anion binding//small molecule binding//ion binding//nucleotide binding//oxidoreductase activity//nucleoside phosphate binding//molecular_function//ribonucleotide binding//catalytic activity//coenzyme binding//binding//cofactor binding//FMN binding//organic cyclic compound binding//heterocyclic compound binding	--	NADH:flavin oxidoreductase/NADH oxidase, N-terminal;Aldolase-type TIM barrel
TraesCS2B01G566000	12.3253	0.0164795	9.61754	4.58e-59	1.51e-56	TRUE	--	--	--	--	--	--	--	--
TraesCS3B01G310000	111.614	2.95935	5.54313	5.42e-59	1.78e-56	TRUE	GO:0044238//GO:0019538//GO:0006468//GO:0071704//GO:0044237//GO:0009987//GO:0043412//GO:0006793//GO:0008152//GO:0044267//GO:0036211//GO:0016310//GO:0006464//GO:0006796//GO:0043170//GO:0008150//GO:0044260	primary metabolic process//protein metabolic process//protein phosphorylation//organic substance metabolic process//cellular metabolic process//cellular process//macromolecule modification//phosphorus metabolic process//metabolic process//cellular protein metabolic process//protein modification process//phosphorylation//cellular protein modification process//phosphate-containing compound metaboli…	--	--	GO:0003824//GO:0016773//GO:0004672//GO:0032559//GO:0016772//GO:0032549//GO:0001883//GO:0005488//GO:0043168//GO:0097367//GO:0005524//GO:0043167//GO:0035639//GO:0036094//GO:0032555//GO:0000166//GO:0032553//GO:1901265//GO:0003674//GO:0032550//GO:0016740//GO:0005515//GO:0017076//GO:0016301//GO:0030554//GO:0001882//GO:1901363//GO:0097159	catalytic activity//phosphotransferase activity, alcohol group as acceptor//protein kinase activity//adenyl ribonucleotide binding//transferase activity, transferring phosphorus-containing groups//ribonucleoside binding//purine nucleoside binding//binding//anion binding//carbohydrate derivative binding//ATP binding//ion binding//purine ribonucleoside triphosphate binding//small molecule binding//…	--	Protein kinase domain;Serine-threonine/tyrosine-protein kinase, catalytic domain;Leucine-rich repeat;Leucine-rich repeat, typical subtype;Serine/threonine-protein kinase, active site;Protein kinase-like domain superfamily;Leucine-rich repeat-containing N-terminal, plant-type;Protein kinase, ATP binding site;Leucine-rich repeat domain superfamily
TraesCS1D01G273500	149.184	5.83658	4.99388	6.09e-59	1.99e-56	TRUE	GO:0006793//GO:0009987//GO:0044237//GO:0008152//GO:0006796//GO:0008150	phosphorus metabolic process//cellular process//cellular metabolic process//metabolic process//phosphate-containing compound metabolic process//biological_process	GO:0044464//GO:0005622//GO:0044424//GO:0005623//GO:0005737//GO:0005575	cell part//intracellular//intracellular part//cell//cytoplasm//cellular_component	GO:0005488//GO:0003824//GO:0016787//GO:0046872//GO:0004427//GO:0003674//GO:0043167//GO:0016462//GO:0016818//GO:0043169//GO:0000287//GO:0016817	binding//catalytic activity//hydrolase activity//metal ion binding//inorganic diphosphatase activity//molecular_function//ion binding//pyrophosphatase activity//hydrolase activity, acting on acid anhydrides, in phosphorus-containing anhydrides//cation binding//magnesium ion binding//hydrolase activity, acting on acid anhydrides	--	Inorganic pyrophosphatase;Inorganic pyrophosphatase superfamily
TraesCS4D01G270000	457.127	3.2746	7.44827	7.42e-59	2.42e-56	TRUE	--	--	--	--	GO:0050662//GO:0048037//GO:0005488//GO:0036094//GO:0043167//GO:0043168//GO:1901265//GO:0003674//GO:0000166//GO:0071949//GO:0097159//GO:1901363//GO:0050660	coenzyme binding//cofactor binding//binding//small molecule binding//ion binding//anion binding//nucleoside phosphate binding//molecular_function//nucleotide binding//FAD binding//organic cyclic compound binding//heterocyclic compound binding//flavin adenine dinucleotide binding	--	FAD-binding domain;FAD/NAD(P)-binding domain superfamily
TraesCS3D01G136900	408.315	2.38284	7.73975	8.58e-59	2.79e-56	TRUE	GO:0044699//GO:0008150//GO:0044710//GO:0008152//GO:0055114	single-organism process//biological_process//single-organism metabolic process//metabolic process//oxidation-reduction process	--	--	GO:0043167//GO:0016705//GO:0003674//GO:0016491//GO:0046872//GO:0003824//GO:0020037//GO:0005488//GO:0046906//GO:0043169//GO:0046914//GO:0097159//GO:1901363//GO:0005506	ion binding//oxidoreductase activity, acting on paired donors, with incorporation or reduction of molecular oxygen//molecular_function//oxidoreductase activity//metal ion binding//catalytic activity//heme binding//binding//tetrapyrrole binding//cation binding//transition metal ion binding//organic cyclic compound binding//heterocyclic compound binding//iron ion binding	--	Cytochrome P450;Cytochrome P450, E-class, group I;Cytochrome P450, conserved site;Cytochrome P450 superfamily
TraesCS6A01G057400	100.371	1.6071	6.29019	9.74e-59	3.16e-56	TRUE	GO:0050789//GO:0065007//GO:0071704//GO:0031323//GO:0097659//GO:0009058//GO:0051171//GO:0034641//GO:0006807//GO:0034654//GO:0044238//GO:0006139//GO:0009987//GO:0060255//GO:0019438//GO:0009059//GO:0010467//GO:1901362//GO:0051252//GO:0044237//GO:0018130//GO:1901360//GO:0010556//GO:0019219//GO:0006351//GO:0019222//GO:0046483//GO:0010468//GO:2000112//GO:1901576//GO:1903506//GO:0009889//GO:0031326//GO:…	regulation of biological process//biological regulation//organic substance metabolic process//regulation of cellular metabolic process//nucleic acid-templated transcription//biosynthetic process//regulation of nitrogen compound metabolic process//cellular nitrogen compound metabolic process//nitrogen compound metabolic process//nucleobase-containing compound biosynthetic process//primary metaboli…	--	--	GO:0005488//GO:0003674//GO:0003676//GO:0003677//GO:0097159//GO:1901363	binding//molecular_function//nucleic acid binding//DNA binding//organic cyclic compound binding//heterocyclic compound binding	--	NAC domain;NAC domain superfamily
TraesCS5D01G183700	24.396	0	13.1128	1e-58	3.25e-56	TRUE	GO:0008150//GO:0044710//GO:0006950//GO:0006979//GO:0055114//GO:0050896//GO:0008152//GO:0044699	biological_process//single-organism metabolic process//response to stress//response to oxidative stress//oxidation-reduction process//response to stimulus//metabolic process//single-organism process	--	--	GO:1901363//GO:0097159//GO:0046906//GO:0016209//GO:0003674//GO:0016491//GO:0016684//GO:0005488//GO:0020037//GO:0004601//GO:0003824	heterocyclic compound binding//organic cyclic compound binding//tetrapyrrole binding//antioxidant activity//molecular_function//oxidoreductase activity//oxidoreductase activity, acting on peroxide as acceptor//binding//heme binding//peroxidase activity//catalytic activity	--	Haem peroxidase;Haem peroxidase, animal type;Alpha-dioxygenase;Haem peroxidase domain superfamily, animal type
Novel00975	18.3026	0.04796	8.74232	1.03e-58	3.33e-56	TRUE	GO:0071704//GO:1901565//GO:0006807//GO:0006030//GO:0009056//GO:0009987//GO:0006040//GO:1901071//GO:1901136//GO:0044237//GO:0006032//GO:1901575//GO:0006026//GO:1901564//GO:0071554//GO:0009057//GO:0008152//GO:0016998//GO:1901072//GO:0044036//GO:1901135//GO:0044248//GO:0044260//GO:0008150//GO:0043170//GO:0046348//GO:0006022	organic substance metabolic process//organonitrogen compound catabolic process//nitrogen compound metabolic process//chitin metabolic process//catabolic process//cellular process//amino sugar metabolic process//glucosamine-containing compound metabolic process//carbohydrate derivative catabolic process//cellular metabolic process//chitin catabolic process//organic substance catabolic process//ami…	--	--	GO:0003824//GO:0004553//GO:0016787//GO:0003674//GO:0016798//GO:0004568	catalytic activity//hydrolase activity, hydrolyzing O-glycosyl compounds//hydrolase activity//molecular_function//hydrolase activity, acting on glycosyl bonds//chitinase activity	--	Chitinase 8 [Aegilops tauschii]
TraesCS3B01G240200	24.31	0.66668	5.52445	1.09e-58	3.5e-56	TRUE	GO:0019219//GO:0010556//GO:0010468//GO:0046483//GO:0019222//GO:0006351//GO:1901576//GO:2000112//GO:0008152//GO:0031326//GO:0009889//GO:1903506//GO:0006725//GO:0016070//GO:0032774//GO:0044260//GO:0080090//GO:0008150//GO:0043170//GO:0006355//GO:0090304//GO:0034645//GO:0044249//GO:2001141//GO:0050794//GO:0044271//GO:0050789//GO:0071704//GO:0065007//GO:0034654//GO:0006807//GO:0034641//GO:0051171//GO:…	regulation of nucleobase-containing compound metabolic process//regulation of macromolecule biosynthetic process//regulation of gene expression//heterocycle metabolic process//regulation of metabolic process//transcription, DNA-templated//organic substance biosynthetic process//regulation of cellular macromolecule biosynthetic process//metabolic process//regulation of cellular biosynthetic proces…	--	--	GO:0003677//GO:0003700//GO:0003676//GO:1901363//GO:0097159//GO:0005488//GO:0043565//GO:0003674//GO:0001071	DNA binding//transcription factor activity, sequence-specific DNA binding//nucleic acid binding//heterocyclic compound binding//organic cyclic compound binding//binding//sequence-specific DNA binding//molecular_function//nucleic acid binding transcription factor activity	--	WRKY domain;WRKY domain superfamily
TraesCS7A01G201200	16.5645	0	12.5768	1.41e-58	4.52e-56	TRUE	--	--	--	--	--	--	--	Tify domain;CO/COL/TOC1, conserved site
TraesCS2B01G464700	59.8951	0	14.4058	2.85e-58	9.12e-56	TRUE	GO:0044699//GO:0009987//GO:0051234//GO:0051179//GO:0044763//GO:0008150//GO:1902578//GO:0044765//GO:0006810//GO:0055085	single-organism process//cellular process//establishment of localization//localization//single-organism cellular process//biological_process//single-organism localization//single-organism transport//transport//transmembrane transport	GO:0016020//GO:0005575	membrane//cellular_component	GO:0003674//GO:0022857//GO:0005215	molecular_function//transmembrane transporter activity//transporter activity	--	Proton-dependent oligopeptide transporter family;Major facilitator superfamily domain;MFS transporter superfamily
TraesCS6A01G375100	13.5616	0.0964128	7.37975	2.85e-58	9.12e-56	TRUE	GO:0044710//GO:0008150//GO:0055114//GO:0008152//GO:0044699	single-organism metabolic process//biological_process//oxidation-reduction process//metabolic process//single-organism process	--	--	GO:0016491//GO:0003674//GO:0003824	oxidoreductase activity//molecular_function//catalytic activity	--	Oxoglutarate/iron-dependent dioxygenase;Non-haem dioxygenase N-terminal domain;Isopenicillin N synthase-like
TraesCS7D01G479700	18.0031	0	12.682	2.86e-58	9.12e-56	TRUE	--	--	--	--	--	--	--	Protein DMP
TraesCS7B01G061100	15.5298	0.0559533	8.322	3.01e-58	9.58e-56	TRUE	--	--	--	--	--	--	--	Zinc finger, RING-type;Zinc finger, RING/FYVE/PHD-type
TraesCS2D01G597200	74.3087	1.32252	6.1352	3.37e-58	1.07e-55	TRUE	--	--	--	--	GO:0005488//GO:0003674//GO:0003676//GO:1901363//GO:0097159	binding//molecular_function//nucleic acid binding//heterocyclic compound binding//organic cyclic compound binding	--	Ribonuclease CAF1;Ribonuclease H-like superfamily;Ribonuclease H superfamily
TraesCS5D01G012300	32.8793	0	13.5239	3.59e-58	1.14e-55	TRUE	GO:0055114//GO:0008152//GO:0044710//GO:0008150//GO:0044699	oxidation-reduction process//metabolic process//single-organism metabolic process//biological_process//single-organism process	--	--	GO:0005506//GO:0097159//GO:1901363//GO:0046914//GO:0043169//GO:0046906//GO:0005488//GO:0020037//GO:0003824//GO:0046872//GO:0016491//GO:0003674//GO:0016705//GO:0004497//GO:0043167	iron ion binding//organic cyclic compound binding//heterocyclic compound binding//transition metal ion binding//cation binding//tetrapyrrole binding//binding//heme binding//catalytic activity//metal ion binding//oxidoreductase activity//molecular_function//oxidoreductase activity, acting on paired donors, with incorporation or reduction of molecular oxygen//monooxygenase activity//ion binding	--	Cytochrome P450;Cytochrome P450, E-class, group IV;Cytochrome P450 superfamily
TraesCS2D01G270300	21.1717	0.107363	7.93716	3.65e-58	1.15e-55	TRUE	--	--	--	--	GO:0005488//GO:0003674//GO:0005515//GO:0046983	binding//molecular_function//protein binding//protein dimerization activity	--	ACT domain;Myc-type, basic helix-loop-helix (bHLH) domain;Helix-loop-helix DNA-binding domain superfamily
TraesCS3D01G024200	16.8212	0.04796	8.65533	5.78e-58	1.82e-55	TRUE	--	--	--	--	--	--	--	Zinc finger, RING-type;Zinc finger, RING/FYVE/PHD-type
TraesCS5B01G468300	15.1377	0	12.445	6.88e-58	2.16e-55	TRUE	GO:1901564//GO:1901361//GO:0006558//GO:0044763//GO:1901606//GO:0008152//GO:0044282//GO:0006520//GO:0008150//GO:0043436//GO:0044710//GO:0006725//GO:0016054//GO:0046395//GO:0006082//GO:0044248//GO:0019752//GO:0044712//GO:1902222//GO:0071704//GO:0044699//GO:1901565//GO:0044238//GO:0006559//GO:0044281//GO:0006807//GO:0009074//GO:0009987//GO:0009056//GO:0019439//GO:1902221//GO:1901605//GO:1901360//GO:…	organonitrogen compound metabolic process//organic cyclic compound catabolic process//L-phenylalanine metabolic process//single-organism cellular process//alpha-amino acid catabolic process//metabolic process//small molecule catabolic process//cellular amino acid metabolic process//biological_process//oxoacid metabolic process//single-organism metabolic process//cellular aromatic compound metabol…	GO:0005623//GO:0005575//GO:0005737//GO:0044464//GO:0005622//GO:0044424	cell//cellular_component//cytoplasm//cell part//intracellular//intracellular part	GO:0016840//GO:0016829//GO:0003824//GO:0003674//GO:0016841	carbon-nitrogen lyase activity//lyase activity//catalytic activity//molecular_function//ammonia-lyase activity	--	Aromatic amino acid lyase;Phenylalanine ammonia-lyase;L-Aspartase-like;Phenylalanine/histidine ammonia-lyases, active site;Phenylalanine ammonia-lyase, shielding domain superfamily;Fumarase/histidase, N-terminal
TraesCS3B01G565500	54.3189	0.0399667	10.5816	7.77e-58	2.43e-55	TRUE	--	--	--	--	--	--	--	--
TraesCS6D01G246500	18.6318	0	12.7386	7.78e-58	2.43e-55	TRUE	GO:0044765//GO:0006810//GO:0008150//GO:1902578//GO:0055085//GO:0044763//GO:0051179//GO:0009987//GO:0051234//GO:0044699	single-organism transport//transport//biological_process//single-organism localization//transmembrane transport//single-organism cellular process//localization//cellular process//establishment of localization//single-organism process	GO:0005575//GO:0016020	cellular_component//membrane	GO:0005215//GO:0022857//GO:0003674	transporter activity//transmembrane transporter activity//molecular_function	--	Proton-dependent oligopeptide transporter family;Major facilitator superfamily domain;MFS transporter superfamily
TraesCS1B01G197000	67.4227	0.257265	8.3022	8.09e-58	2.53e-55	TRUE	--	--	--	--	--	--	--	Alpha/beta hydrolase fold-1;Alpha/Beta hydrolase fold
TraesCS5D01G411400	115.413	2.66852	5.75143	8.59e-58	2.67e-55	TRUE	--	--	--	--	GO:0003674//GO:0005488//GO:1901363//GO:0097159//GO:0003676	molecular_function//binding//heterocyclic compound binding//organic cyclic compound binding//nucleic acid binding	--	Zinc finger C2H2-type;Zinc finger C2H2 superfamily
TraesCS5D01G342100	25.5509	0	13.1813	9.47e-58	2.94e-55	TRUE	--	--	--	--	GO:0003674//GO:0016740//GO:0016746//GO:0016747//GO:0003824	molecular_function//transferase activity//transferase activity, transferring acyl groups//transferase activity, transferring acyl groups other than amino-acyl groups//catalytic activity	--	Transferase;Chloramphenicol acetyltransferase-like domain superfamily
TraesCS4A01G106900	18.1891	0.571361	5.29883	9.78e-58	3.03e-55	TRUE	--	--	GO:0031461//GO:0005622//GO:1902494//GO:0044464//GO:0043234//GO:0044424//GO:1990234//GO:0005623//GO:0000151//GO:0005575//GO:0080008//GO:0032991	cullin-RING ubiquitin ligase complex//intracellular//catalytic complex//cell part//protein complex//intracellular part//transferase complex//cell//ubiquitin ligase complex//cellular_component//Cul4-RING E3 ubiquitin ligase complex//macromolecular complex	GO:0005488//GO:0003674//GO:0005515	binding//molecular_function//protein binding	--	WD40 repeat;WD40/YVTN repeat-like-containing domain superfamily;WD40-repeat-containing domain;WD40-repeat-containing domain superfamily
TraesCS5B01G336300	38.4768	0	13.7678	1.18e-57	3.65e-55	TRUE	--	--	--	--	GO:0016746//GO:0003674//GO:0016740//GO:0016747//GO:0003824	transferase activity, transferring acyl groups//molecular_function//transferase activity//transferase activity, transferring acyl groups other than amino-acyl groups//catalytic activity	--	Transferase;Chloramphenicol acetyltransferase-like domain superfamily
TraesCSU01G122000	179.369	1.09487	7.63112	1.44e-57	4.44e-55	TRUE	--	--	--	--	GO:0005488//GO:0003824//GO:0016740//GO:0003674//GO:0005515//GO:0016765//GO:0004364	binding//catalytic activity//transferase activity//molecular_function//protein binding//transferase activity, transferring alkyl or aryl (other than methyl) groups//glutathione transferase activity	--	Glutathione S-transferase, N-terminal;Glutathione S-transferase, C-terminal-like;Glutathione S-transferase Omega/GSH;Thioredoxin-like superfamily;Glutathione S-transferase, C-terminal domain superfamily
TraesCS5B01G383400	32.9018	0	13.5479	1.53e-57	4.72e-55	TRUE	--	--	--	--	--	--	--	Uncharacterised protein family UPF0114
TraesCS7D01G161200	13.3368	0	12.2342	1.91e-57	5.87e-55	TRUE	--	--	GO:0005576//GO:0005575	extracellular region//cellular_component	--	--	--	Cysteine-rich secretory protein, allergen V5/Tpx-1-related;Ves allergen;CAP domain;Allergen V5/Tpx-1-related, conserved site;Pathogenesis-related protein 1-like, SCP domain;CAP superfamily
TraesCS7D01G068100	28.7151	0.0254585	10.3499	2.2e-57	6.73e-55	TRUE	--	--	--	--	--	--	--	--
TraesCS1A01G189300	11.6791	0	12.058	2.24e-57	6.85e-55	TRUE	--	--	--	--	--	--	--	Alpha/beta hydrolase fold-1;Alpha/Beta hydrolase fold
TraesCS4D01G195600	79.9733	1.88627	5.73547	2.28e-57	6.93e-55	TRUE	GO:0006629//GO:0044699//GO:0071704//GO:0044238//GO:0008150//GO:0044710//GO:0055114//GO:0008152	lipid metabolic process//single-organism process//organic substance metabolic process//primary metabolic process//biological_process//single-organism metabolic process//oxidation-reduction process//metabolic process	--	--	GO:0003674//GO:0016705//GO:0016491//GO:0016717//GO:0003824	molecular_function//oxidoreductase activity, acting on paired donors, with incorporation or reduction of molecular oxygen//oxidoreductase activity//oxidoreductase activity, acting on paired donors, with oxidation of a pair of donors resulting in the reduction of molecular oxygen to two molecules of water//catalytic activity	--	Fatty acid desaturase domain;Fatty acid desaturase, N-terminal
TraesCS3B01G379200	201.054	4.81945	5.70955	2.43e-57	7.38e-55	TRUE	GO:0050789//GO:0071704//GO:0065007//GO:0034654//GO:0006807//GO:0051171//GO:0009058//GO:0034641//GO:0097659//GO:0031323//GO:0044238//GO:0019438//GO:0009987//GO:0060255//GO:0006139//GO:0010467//GO:0009059//GO:0044237//GO:0051252//GO:1901362//GO:1901360//GO:0018130//GO:0019219//GO:0010556//GO:0010468//GO:0046483//GO:0019222//GO:0006351//GO:1901576//GO:2000112//GO:0008152//GO:0031326//GO:0009889//GO:…	regulation of biological process//organic substance metabolic process//biological regulation//nucleobase-containing compound biosynthetic process//nitrogen compound metabolic process//regulation of nitrogen compound metabolic process//biosynthetic process//cellular nitrogen compound metabolic process//nucleic acid-templated transcription//regulation of cellular metabolic process//primary metaboli…	--	--	GO:0005488//GO:0043565//GO:0003674//GO:0001071//GO:0003677//GO:0003700//GO:0003676//GO:0097159//GO:1901363	binding//sequence-specific DNA binding//molecular_function//nucleic acid binding transcription factor activity//DNA binding//transcription factor activity, sequence-specific DNA binding//nucleic acid binding//organic cyclic compound binding//heterocyclic compound binding	--	WRKY domain;WRKY domain superfamily
TraesCS4B01G237600	323.042	0.966099	8.66054	3.15e-57	9.56e-55	TRUE	GO:0055114//GO:0008152//GO:0008150//GO:0044710//GO:0044699	oxidation-reduction process//metabolic process//biological_process//single-organism metabolic process//single-organism process	--	--	GO:0005506//GO:0097159//GO:1901363//GO:0046906//GO:0046914//GO:0043169//GO:0005488//GO:0020037//GO:0003824//GO:0016705//GO:0003674//GO:0046872//GO:0016491//GO:0043167	iron ion binding//organic cyclic compound binding//heterocyclic compound binding//tetrapyrrole binding//transition metal ion binding//cation binding//binding//heme binding//catalytic activity//oxidoreductase activity, acting on paired donors, with incorporation or reduction of molecular oxygen//molecular_function//metal ion binding//oxidoreductase activity//ion binding	--	Cytochrome P450;Cytochrome P450 superfamily
TraesCS7B01G299500	9.40569	0	11.7524	6.15e-57	1.86e-54	TRUE	GO:0044699//GO:0008150//GO:0044710//GO:0008152//GO:0055114	single-organism process//biological_process//single-organism metabolic process//metabolic process//oxidation-reduction process	--	--	GO:0043167//GO:0003674//GO:0016705//GO:0046872//GO:0016491//GO:0003824//GO:0005488//GO:0020037//GO:0046906//GO:0046914//GO:0043169//GO:0097159//GO:1901363//GO:0005506	ion binding//molecular_function//oxidoreductase activity, acting on paired donors, with incorporation or reduction of molecular oxygen//metal ion binding//oxidoreductase activity//catalytic activity//binding//heme binding//tetrapyrrole binding//transition metal ion binding//cation binding//organic cyclic compound binding//heterocyclic compound binding//iron ion binding	--	Cytochrome P450;Cytochrome P450, E-class, group I;Cytochrome P450, conserved site;Cytochrome P450 superfamily
TraesCS3A01G400000	127.256	3.12809	5.64733	6.47e-57	1.95e-54	TRUE	--	--	--	--	GO:0003674//GO:0016740//GO:0016772//GO:0016773//GO:0003824//GO:0016301	molecular_function//transferase activity//transferase activity, transferring phosphorus-containing groups//phosphotransferase activity, alcohol group as acceptor//catalytic activity//kinase activity	--	Ribokinase/fructokinase;Carbohydrate/puine kinase, PfkB, conserved site;Carbohydrate kinase PfkB;Ribokinase-like
TraesCS2B01G308500	349.298	8.93115	5.58579	6.99e-57	2.1e-54	TRUE	GO:0044237//GO:1901362//GO:1901360//GO:1901605//GO:0009095//GO:1902223//GO:0009072//GO:0019438//GO:0009987//GO:1902221//GO:0009073//GO:0006807//GO:0044281//GO:0009058//GO:0016053//GO:0044238//GO:0046394//GO:0044699//GO:0071704//GO:0044249//GO:1901607//GO:0019752//GO:0006725//GO:0044710//GO:0006082//GO:0044283//GO:0008652//GO:0008150//GO:0043436//GO:0006520//GO:1901576//GO:0009094//GO:0008152//GO:…	cellular metabolic process//organic cyclic compound biosynthetic process//organic cyclic compound metabolic process//alpha-amino acid metabolic process//aromatic amino acid family biosynthetic process, prephenate pathway//erythrose 4-phosphate/phosphoenolpyruvate family amino acid biosynthetic process//aromatic amino acid family metabolic process//aromatic compound biosynthetic process//cellular …	--	--	GO:0003674//GO:0003824//GO:0016835//GO:0016829//GO:0004664//GO:0016836	molecular_function//catalytic activity//carbon-oxygen lyase activity//lyase activity//prephenate dehydratase activity//hydro-lyase activity	--	Prephenate dehydratase;ACT domain;Prephenate dehydratase, conserved site
TraesCS7B01G052700	136.013	0.121378	10.3801	8.39e-57	2.52e-54	TRUE	--	--	--	--	GO:0050662//GO:0003824//GO:0005488//GO:0048037//GO:0003674	coenzyme binding//catalytic activity//binding//cofactor binding//molecular_function	--	NAD-dependent epimerase/dehydratase;NAD(P)-binding domain superfamily
TraesCS1B01G048300	36.7461	0.0164795	11.1917	8.44e-57	2.53e-54	TRUE	GO:0009987//GO:0009056//GO:0019439//GO:1902221//GO:1901360//GO:1901605//GO:1901575//GO:0009072//GO:0044237//GO:0009063//GO:0044699//GO:0071704//GO:1901565//GO:0044238//GO:0006559//GO:0006807//GO:0044281//GO:0009074//GO:0008150//GO:0043436//GO:0006725//GO:0016054//GO:0044710//GO:0046395//GO:0006082//GO:0044248//GO:0019752//GO:0044712//GO:1902222//GO:1901564//GO:0006558//GO:1901361//GO:0044763//GO:…	cellular process//catabolic process//aromatic compound catabolic process//erythrose 4-phosphate/phosphoenolpyruvate family amino acid metabolic process//organic cyclic compound metabolic process//alpha-amino acid metabolic process//organic substance catabolic process//aromatic amino acid family metabolic process//cellular metabolic process//cellular amino acid catabolic process//single-organism p…	GO:0044424//GO:0044464//GO:0005622//GO:0005575//GO:0005737//GO:0005623	intracellular part//cell part//intracellular//cellular_component//cytoplasm//cell	GO:0003674//GO:0016841//GO:0003824//GO:0016829//GO:0016840	molecular_function//ammonia-lyase activity//catalytic activity//lyase activity//carbon-nitrogen lyase activity	--	Aromatic amino acid lyase;Phenylalanine ammonia-lyase;L-Aspartase-like;Phenylalanine/histidine ammonia-lyases, active site;Phenylalanine ammonia-lyase, shielding domain superfamily;Fumarase/histidase, N-terminal
TraesCS5B01G384500	44.8768	1.38657	5.31872	1.08e-56	3.22e-54	TRUE	GO:1901700//GO:0008150//GO:0006950//GO:0010035//GO:0009628//GO:0009415//GO:0050896//GO:0001101//GO:0009414//GO:0042221	response to oxygen-containing compound//biological_process//response to stress//response to inorganic substance//response to abiotic stimulus//response to water//response to stimulus//response to acid chemical//response to water deprivation//response to chemical	--	--	GO:0046983//GO:0005515//GO:0003674//GO:0005488	protein dimerization activity//protein binding//molecular_function//binding	--	Myc-type, basic helix-loop-helix (bHLH) domain;Helix-loop-helix DNA-binding domain superfamily
TraesCS7B01G086800	19.1644	0.290116	6.38159	1.2e-56	3.56e-54	TRUE	GO:0044710//GO:0009116//GO:0006725//GO:1901135//GO:0009132//GO:0006082//GO:0016310//GO:0009150//GO:0006796//GO:0046031//GO:0008150//GO:0043436//GO:0044712//GO:0046128//GO:0046939//GO:1901657//GO:0009179//GO:0016052//GO:0006165//GO:0019752//GO:0009141//GO:0009199//GO:0055086//GO:0006732//GO:0044763//GO:0009185//GO:0006733//GO:0019693//GO:0046483//GO:0006757//GO:0009123//GO:0006163//GO:1901564//GO:…	single-organism metabolic process//nucleoside metabolic process//cellular aromatic compound metabolic process//carbohydrate derivative metabolic process//nucleoside diphosphate metabolic process//organic acid metabolic process//phosphorylation//purine ribonucleotide metabolic process//phosphate-containing compound metabolic process//ADP metabolic process//biological_process//oxoacid metabolic pro…	--	--	GO:0004619//GO:0016853//GO:0016868//GO:0016866//GO:0003674//GO:0003824	phosphoglycerate mutase activity//isomerase activity//intramolecular transferase activity, phosphotransferases//intramolecular transferase activity//molecular_function//catalytic activity	--	Phosphoglycerate/bisphosphoglycerate mutase, active site;Phosphoglycerate mutase 1;Histidine phosphatase superfamily, clade-1;Histidine phosphatase superfamily
TraesCS1A01G359100	29.0933	0.19529	7.50103	1.33e-56	3.97e-54	TRUE	GO:0036211//GO:0006464//GO:0016310//GO:0043170//GO:0006796//GO:0044260//GO:0008150//GO:0008152//GO:0044267//GO:0044237//GO:0009987//GO:0043412//GO:0006793//GO:0044238//GO:0019538//GO:0006468//GO:0071704	protein modification process//cellular protein modification process//phosphorylation//macromolecule metabolic process//phosphate-containing compound metabolic process//cellular macromolecule metabolic process//biological_process//metabolic process//cellular protein metabolic process//cellular metabolic process//cellular process//macromolecule modification//phosphorus metabolic process//primary me…	--	--	GO:0001882//GO:1901363//GO:0097159//GO:0017076//GO:0016301//GO:0030554//GO:0043168//GO:0097367//GO:0005524//GO:0043167//GO:0036094//GO:0035639//GO:0000166//GO:0032555//GO:0032553//GO:0032550//GO:0003674//GO:1901265//GO:0016740//GO:0003824//GO:0004672//GO:0016773//GO:0032559//GO:0016772//GO:0032549//GO:0001883//GO:0005488	nucleoside binding//heterocyclic compound binding//organic cyclic compound binding//purine nucleotide binding//kinase activity//adenyl nucleotide binding//anion binding//carbohydrate derivative binding//ATP binding//ion binding//small molecule binding//purine ribonucleoside triphosphate binding//nucleotide binding//purine ribonucleotide binding//ribonucleotide binding//purine ribonucleoside bindi…	--	Protein kinase domain;Serine/threonine-protein kinase, active site;Protein kinase-like domain superfamily;Protein kinase, ATP binding site
TraesCS4A01G070700	21.9266	0.436568	5.93739	1.36e-56	4.04e-54	TRUE	--	--	--	--	--	--	--	Thaumatin family;Thaumatin, conserved site;Osmotin/thaumatin-like superfamily
TraesCS5D01G440700	82.4046	2.26108	5.49121	3.88e-56	1.15e-53	TRUE	--	--	--	--	GO:0005488//GO:0003674//GO:0005515	binding//molecular_function//protein binding	--	Glutathione S-transferase, N-terminal;Glutathione S-transferase, C-terminal;Glutathione S-transferase, C-terminal-like;Glutathione S-transferases Phi, C-terminal;Thioredoxin-like superfamily;Glutathione S-transferase, C-terminal domain superfamily
TraesCS2D01G217500	16.5342	0.00799333	10.8038	4.01e-56	1.18e-53	TRUE	GO:0044237//GO:0044706//GO:0006793//GO:0048544//GO:0051704//GO:0043412//GO:0022414//GO:0009987//GO:0019538//GO:0044238//GO:0006468//GO:0044699//GO:0009856//GO:0071704//GO:0032501//GO:0044703//GO:0036211//GO:0006464//GO:0016310//GO:0008150//GO:0044260//GO:0043170//GO:0006796//GO:0007154//GO:0009875//GO:0008152//GO:0044267//GO:0044763//GO:0008037	cellular metabolic process//multi-multicellular organism process//phosphorus metabolic process//recognition of pollen//multi-organism process//macromolecule modification//reproductive process//cellular process//protein metabolic process//primary metabolic process//protein phosphorylation//single-organism process//pollination//organic substance metabolic process//multicellular organismal process//…	--	--	GO:0005524//GO:0097367//GO:0043168//GO:0036094//GO:0035639//GO:0043167//GO:0000166//GO:0032555//GO:0016740//GO:0003674//GO:1901265//GO:0032550//GO:0032553//GO:0003824//GO:0032559//GO:0016773//GO:0004672//GO:0016772//GO:0005488//GO:0032549//GO:0001883//GO:0001882//GO:0004674//GO:0097159//GO:1901363//GO:0017076//GO:0016301//GO:0030554	ATP binding//carbohydrate derivative binding//anion binding//small molecule binding//purine ribonucleoside triphosphate binding//ion binding//nucleotide binding//purine ribonucleotide binding//transferase activity//molecular_function//nucleoside phosphate binding//purine ribonucleoside binding//ribonucleotide binding//catalytic activity//adenyl ribonucleotide binding//phosphotransferase activity,…	--	Protein kinase domain;S-locus glycoprotein domain;Serine-threonine/tyrosine-protein kinase, catalytic domain;Bulb-type lectin domain;PAN/Apple domain;Serine/threonine-protein kinase, active site;Protein kinase-like domain superfamily;Protein kinase, ATP binding site;S-receptor-like serine/threonine-protein kinase;Bulb-type lectin domain superfamily
TraesCS6A01G018200	38.5997	0.373114	6.9664	5.38e-56	1.59e-53	TRUE	GO:0008150//GO:0008152	biological_process//metabolic process	--	--	GO:0016758//GO:0016740//GO:0003674//GO:0003824//GO:0016757	transferase activity, transferring hexosyl groups//transferase activity//molecular_function//catalytic activity//transferase activity, transferring glycosyl groups	--	UDP-glucuronosyl/UDP-glucosyltransferase;UDP-glycosyltransferase family, conserved site
TraesCS7A01G149000	118.631	0.405088	8.46892	5.96e-56	1.75e-53	TRUE	--	--	--	--	GO:0003824//GO:0050662//GO:0005488//GO:0048037//GO:0003674	catalytic activity//coenzyme binding//binding//cofactor binding//molecular_function	--	NAD-dependent epimerase/dehydratase;NAD(P)-binding domain superfamily
TraesCS5B01G077700	9.33808	0.00848616	9.98883	6.07e-56	1.78e-53	TRUE	GO:0044699//GO:0008150//GO:0044710//GO:0055114//GO:0008152	single-organism process//biological_process//single-organism metabolic process//oxidation-reduction process//metabolic process	--	--	GO:0016705//GO:0003674//GO:0016491//GO:0046872//GO:0043167//GO:0020037//GO:0005488//GO:0003824//GO:0097159//GO:1901363//GO:0046906//GO:0043169//GO:0046914//GO:0005506	oxidoreductase activity, acting on paired donors, with incorporation or reduction of molecular oxygen//molecular_function//oxidoreductase activity//metal ion binding//ion binding//heme binding//binding//catalytic activity//organic cyclic compound binding//heterocyclic compound binding//tetrapyrrole binding//cation binding//transition metal ion binding//iron ion binding	--	Cytochrome P450;Cytochrome P450, E-class, group I;Cytochrome P450, conserved site;Cytochrome P450 superfamily
TraesCS3D01G256600	21.1926	0.120393	7.7073	6.55e-56	1.92e-53	TRUE	GO:0006468//GO:0071704//GO:0019538//GO:0044238//GO:0006793//GO:0043412//GO:0009987//GO:0044237//GO:0044267//GO:0008152//GO:0016310//GO:0006464//GO:0008150//GO:0044260//GO:0006796//GO:0043170//GO:0036211	protein phosphorylation//organic substance metabolic process//protein metabolic process//primary metabolic process//phosphorus metabolic process//macromolecule modification//cellular process//cellular metabolic process//cellular protein metabolic process//metabolic process//phosphorylation//cellular protein modification process//biological_process//cellular macromolecule metabolic process//phosph…	--	--	GO:0016772//GO:0005488//GO:0032549//GO:0001883//GO:0003824//GO:0032559//GO:0016773//GO:0004672//GO:0032555//GO:0000166//GO:0016740//GO:1901265//GO:0003674//GO:0032550//GO:0032553//GO:0005524//GO:0097367//GO:0043168//GO:0035639//GO:0036094//GO:0043167//GO:0016301//GO:0030554//GO:0017076//GO:1901363//GO:0097159//GO:0001882	transferase activity, transferring phosphorus-containing groups//binding//ribonucleoside binding//purine nucleoside binding//catalytic activity//adenyl ribonucleotide binding//phosphotransferase activity, alcohol group as acceptor//protein kinase activity//purine ribonucleotide binding//nucleotide binding//transferase activity//nucleoside phosphate binding//molecular_function//purine ribonucleosi…	--	Protein kinase domain;Serine/threonine-protein kinase, active site;Protein kinase-like domain superfamily;Protein kinase, ATP binding site
TraesCS2D01G290000	312.687	7.86322	5.60802	6.85e-56	2e-53	TRUE	GO:0044711//GO:0008152//GO:0009094//GO:0006520//GO:1901576//GO:1901564//GO:1901566//GO:0044763//GO:0006558//GO:0019752//GO:1901607//GO:0044249//GO:0043436//GO:0008652//GO:0008150//GO:0006082//GO:0044283//GO:0044710//GO:0006725//GO:0044238//GO:0016053//GO:0006807//GO:0044281//GO:0009058//GO:0044699//GO:0071704//GO:0046394//GO:0009095//GO:0009072//GO:1902223//GO:1901360//GO:1901605//GO:1901362//GO:…	single-organism biosynthetic process//metabolic process//L-phenylalanine biosynthetic process//cellular amino acid metabolic process//organic substance biosynthetic process//organonitrogen compound metabolic process//organonitrogen compound biosynthetic process//single-organism cellular process//L-phenylalanine metabolic process//carboxylic acid metabolic process//alpha-amino acid biosynthetic pr…	--	--	GO:0016836//GO:0004664//GO:0016829//GO:0003824//GO:0016835//GO:0003674	hydro-lyase activity//prephenate dehydratase activity//lyase activity//catalytic activity//carbon-oxygen lyase activity//molecular_function	--	Prephenate dehydratase;ACT domain;Prephenate dehydratase, conserved site
TraesCS5B01G261300	56.4599	0.756686	6.53464	6.92e-56	2.02e-53	TRUE	--	--	--	--	--	--	--	--
TraesCS7A01G127600	712.164	19.3003	5.51667	7.81e-56	2.27e-53	TRUE	--	--	--	--	GO:0016740//GO:0003674//GO:0008171//GO:0003824//GO:0016741//GO:0008168	transferase activity//molecular_function//O-methyltransferase activity//catalytic activity//transferase activity, transferring one-carbon groups//methyltransferase activity	--	O-methyltransferase, family 3;S-adenosyl-L-methionine-dependent methyltransferase
TraesCS1A01G016000	15.2448	0.02398	9.41282	9.92e-56	2.88e-53	TRUE	GO:0032501//GO:0044703//GO:0044237//GO:0009875//GO:0036211//GO:0007154//GO:0019538//GO:0044238//GO:0008152//GO:0044763//GO:0048544//GO:0051704//GO:0044267//GO:0006793//GO:0006464//GO:0044706//GO:0016310//GO:0022414//GO:0006468//GO:0009987//GO:0043412//GO:0008037//GO:0071704//GO:0043170//GO:0006796//GO:0044699//GO:0009856//GO:0044260//GO:0008150	multicellular organismal process//multi-organism reproductive process//cellular metabolic process//pollen-pistil interaction//protein modification process//cell communication//protein metabolic process//primary metabolic process//metabolic process//single-organism cellular process//recognition of pollen//multi-organism process//cellular protein metabolic process//phosphorus metabolic process//cel…	--	--	GO:0097367//GO:0005524//GO:0003824//GO:0017076//GO:0043168//GO:0032559//GO:0036094//GO:0035639//GO:0004674//GO:0001882//GO:0004672//GO:0016773//GO:0043167//GO:0000166//GO:0032555//GO:0097159//GO:1901363//GO:0016301//GO:0016772//GO:0032549//GO:0001883//GO:0030554//GO:0005488//GO:0016740//GO:0032553//GO:0032550//GO:0003674//GO:1901265	carbohydrate derivative binding//ATP binding//catalytic activity//purine nucleotide binding//anion binding//adenyl ribonucleotide binding//small molecule binding//purine ribonucleoside triphosphate binding//protein serine/threonine kinase activity//nucleoside binding//protein kinase activity//phosphotransferase activity, alcohol group as acceptor//ion binding//nucleotide binding//purine ribonucle…	--	Protein kinase domain;S-locus glycoprotein domain;Bulb-type lectin domain;PAN/Apple domain;Serine/threonine-protein kinase, active site;Protein kinase-like domain superfamily;Protein kinase, ATP binding site;S-receptor-like serine/threonine-protein kinase;Bulb-type lectin domain superfamily
TraesCS6A01G327900	29.7981	0.154337	7.86886	1.03e-55	2.98e-53	TRUE	--	--	--	--	--	--	--	--
TraesCS1A01G110000	26.5679	0.52143	5.98759	1.35e-55	3.91e-53	TRUE	GO:0009987//GO:0043412//GO:0006793//GO:0016310//GO:0006464//GO:0006796//GO:0043170//GO:0008150//GO:0044260//GO:0044237//GO:0036211//GO:0006468//GO:0044267//GO:0071704//GO:0044238//GO:0008152//GO:0019538	cellular process//macromolecule modification//phosphorus metabolic process//phosphorylation//cellular protein modification process//phosphate-containing compound metabolic process//macromolecule metabolic process//biological_process//cellular macromolecule metabolic process//cellular metabolic process//protein modification process//protein phosphorylation//cellular protein metabolic process//orga…	--	--	GO:1901363//GO:0097159//GO:0032555//GO:0000166//GO:0032553//GO:1901265//GO:0003674//GO:0032550//GO:0016740//GO:0043168//GO:0097367//GO:0005524//GO:0001882//GO:0043167//GO:0035639//GO:0036094//GO:0016772//GO:0016301//GO:0001883//GO:0032549//GO:0005488//GO:0030554//GO:0017076//GO:0003824//GO:0016773//GO:0004672//GO:0032559	heterocyclic compound binding//organic cyclic compound binding//purine ribonucleotide binding//nucleotide binding//ribonucleotide binding//nucleoside phosphate binding//molecular_function//purine ribonucleoside binding//transferase activity//anion binding//carbohydrate derivative binding//ATP binding//nucleoside binding//ion binding//purine ribonucleoside triphosphate binding//small molecule bind…	--	Protein kinase domain;Serine-threonine/tyrosine-protein kinase, catalytic domain;Protein kinase-like domain superfamily
TraesCS3B01G248500	547.337	18.4051	5.19558	1.42e-55	4.09e-53	TRUE	--	--	GO:0005575//GO:0016020	cellular_component//membrane	GO:0016462//GO:0097159//GO:1901363//GO:0016818//GO:0016887//GO:0001882//GO:0016817//GO:0030554//GO:0017076//GO:0017111//GO:0032555//GO:0000166//GO:0016787//GO:0032553//GO:0032550//GO:0003674//GO:1901265//GO:0097367//GO:0005524//GO:0043168//GO:0035639//GO:0036094//GO:0043167//GO:0032549//GO:0001883//GO:0005488//GO:0003824//GO:0032559	pyrophosphatase activity//organic cyclic compound binding//heterocyclic compound binding//hydrolase activity, acting on acid anhydrides, in phosphorus-containing anhydrides//ATPase activity//nucleoside binding//hydrolase activity, acting on acid anhydrides//adenyl nucleotide binding//purine nucleotide binding//nucleoside-triphosphatase activity//purine ribonucleotide binding//nucleotide binding//…	--	ABC transporter-like;AAA+ ATPase domain;ABC-2 type transporter;Plant PDR ABC transporter associated;P-loop containing nucleoside triphosphate hydrolase;ABC-transporter N-terminal domain;ATP-binding cassette transporter, PDR-like subfamily G, domain 1;ATP-binding cassette transporter, PDR-like subfamily G, domain 2
TraesCS1D01G266100	12.499	0.0724328	7.66915	1.66e-55	4.77e-53	TRUE	--	--	GO:0005575//GO:0005576	cellular_component//extracellular region	GO:0061135//GO:0030234//GO:0004857//GO:0003674//GO:0030414//GO:0004867//GO:0061134//GO:0098772//GO:0004866	endopeptidase regulator activity//enzyme regulator activity//enzyme inhibitor activity//molecular_function//peptidase inhibitor activity//serine-type endopeptidase inhibitor activity//peptidase regulator activity//molecular function regulator//endopeptidase inhibitor activity	--	Proteinase inhibitor I12, Bowman-Birk
TraesCS4B01G339300	11.8916	0.00799333	10.3402	1.88e-55	5.4e-53	TRUE	--	--	--	--	GO:0003674//GO:0016788//GO:0016787//GO:0003824	molecular_function//hydrolase activity, acting on ester bonds//hydrolase activity//catalytic activity	--	GDSL lipase/esterase;GDSL lipase/esterase-like, plant;SGNH hydrolase superfamily
TraesCS7D01G063900	320.895	4.94799	6.3064	2.27e-55	6.5e-53	TRUE	GO:0009063//GO:0044237//GO:1901575//GO:0042401//GO:0006525//GO:1901605//GO:0009056//GO:0009987//GO:0009308//GO:0044281//GO:0009065//GO:0006807//GO:0006576//GO:0044106//GO:0009058//GO:0034641//GO:0044238//GO:1901565//GO:0071704//GO:0044699//GO:0006595//GO:0044712//GO:0044249//GO:0019752//GO:0044271//GO:0044248//GO:0006082//GO:0009309//GO:0008295//GO:0046395//GO:0016054//GO:0044710//GO:0043436//GO:…	cellular amino acid catabolic process//cellular metabolic process//organic substance catabolic process//cellular biogenic amine biosynthetic process//arginine metabolic process//alpha-amino acid metabolic process//catabolic process//cellular process//amine metabolic process//small molecule metabolic process//glutamine family amino acid catabolic process//nitrogen compound metabolic process//cellu…	--	--	GO:0003674//GO:0003824//GO:0008792//GO:0016829//GO:0016831//GO:0016830	molecular_function//catalytic activity//arginine decarboxylase activity//lyase activity//carboxy-lyase activity//carbon-carbon lyase activity	--	Ornithine/DAP/Arg decarboxylase;Arginine decarboxylase;Alanine racemase/group IV decarboxylase, C-terminal;Orn/DAP/Arg decarboxylase 2, N-terminal;Orn/DAP/Arg decarboxylase 2, pyridoxal-phosphate binding site;PLP-binding barrel
TraesCS4A01G249800	13.5817	0.0509169	8.35936	2.86e-55	8.15e-53	TRUE	--	--	--	--	--	--	--	--
TraesCS7D01G200000	13.4739	0.0159867	9.71627	2.92e-55	8.31e-53	TRUE	--	--	--	--	--	--	--	Leucine-rich repeat-containing N-terminal, plant-type;Leucine-rich repeat domain superfamily
TraesCSU01G246000	7.74537	0	11.4629	2.96e-55	8.42e-53	TRUE	--	--	--	--	GO:0003674//GO:0016740//GO:0008171//GO:0003824//GO:0016741//GO:0008168	molecular_function//transferase activity//O-methyltransferase activity//catalytic activity//transferase activity, transferring one-carbon groups//methyltransferase activity	--	O-methyltransferase, family 2;O-methyltransferase COMT-type;S-adenosyl-L-methionine-dependent methyltransferase
TraesCS1D01G422000	61.8494	0.154337	8.92008	3.06e-55	8.68e-53	TRUE	--	--	--	--	--	--	--	--
TraesCS1D01G176400	180.209	7.80908	4.84468	3.08e-55	8.72e-53	TRUE	GO:0044699//GO:0008152//GO:0055114//GO:0044710//GO:0008150	single-organism process//metabolic process//oxidation-reduction process//single-organism metabolic process//biological_process	--	--	GO:0003824//GO:0005488//GO:0020037//GO:0043167//GO:0046872//GO:0016491//GO:0016705//GO:0003674//GO:0005506//GO:0046914//GO:0043169//GO:0046906//GO:1901363//GO:0097159	catalytic activity//binding//heme binding//ion binding//metal ion binding//oxidoreductase activity//oxidoreductase activity, acting on paired donors, with incorporation or reduction of molecular oxygen//molecular_function//iron ion binding//transition metal ion binding//cation binding//tetrapyrrole binding//heterocyclic compound binding//organic cyclic compound binding	--	Cytochrome P450;Cytochrome P450, E-class, group I;Cytochrome P450, conserved site;Cytochrome P450 superfamily
TraesCS5A01G401200	102.26	2.41411	5.74209	3.35e-55	9.46e-53	TRUE	--	--	--	--	GO:0003676//GO:1901363//GO:0097159//GO:0005488//GO:0003674	nucleic acid binding//heterocyclic compound binding//organic cyclic compound binding//binding//molecular_function	--	Zinc finger C2H2-type;Zinc finger C2H2 superfamily
TraesCS2B01G062500	39.5325	0.898487	5.77029	3.65e-55	1.03e-52	TRUE	GO:0010035//GO:0010038//GO:0008150//GO:0046686//GO:0008152//GO:0050896//GO:0042221	response to inorganic substance//response to metal ion//biological_process//response to cadmium ion//metabolic process//response to stimulus//response to chemical	GO:0005739//GO:0005737//GO:0043229//GO:0005575//GO:0043227//GO:0005623//GO:0043231//GO:0044444//GO:0044424//GO:0005622//GO:0043226//GO:0044464	mitochondrion//cytoplasm//intracellular organelle//cellular_component//membrane-bounded organelle//cell//intracellular membrane-bounded organelle//cytoplasmic part//intracellular part//intracellular//organelle//cell part	GO:0016741//GO:0008168//GO:0016740//GO:0003674//GO:0003824	transferase activity, transferring one-carbon groups//methyltransferase activity//transferase activity//molecular_function//catalytic activity	--	Methyltransferase type 11;S-adenosyl-L-methionine-dependent methyltransferase
Novel16638	8.10858	0	11.5286	4.02e-55	1.13e-52	TRUE	--	--	--	--	GO:0046983//GO:1901363//GO:0097159//GO:0003677//GO:0003676//GO:0005515//GO:0003674//GO:0005488	protein dimerization activity//heterocyclic compound binding//organic cyclic compound binding//DNA binding//nucleic acid binding//protein binding//molecular_function//binding	--	Os10g0170600 [Oryza sativa Japonica Group]>gi|21671885|gb|AAM74247.1|AC074355_9 Putative transposable element [Oryza sativa Japonica Group]>gi|31430424|gb|AAP52341.1| hAT family dimerisation domain containing protein [Oryza sativa Japonica Group]>gi|255679241|dbj|BAF26148.2| Os10g0170600 [Oryza sativa Japonica Group]
TraesCS1D01G091600	20.2965	0.403008	5.98977	4.54e-55	1.27e-52	TRUE	GO:0043412//GO:0009987//GO:0006793//GO:0044237//GO:0006468//GO:0071704//GO:0044238//GO:0019538//GO:0006464//GO:0016310//GO:0008150//GO:0044260//GO:0006796//GO:0043170//GO:0036211//GO:0044267//GO:0008152	macromolecule modification//cellular process//phosphorus metabolic process//cellular metabolic process//protein phosphorylation//organic substance metabolic process//primary metabolic process//protein metabolic process//cellular protein modification process//phosphorylation//biological_process//cellular macromolecule metabolic process//phosphate-containing compound metabolic process//macromolecul…	--	--	GO:0032555//GO:0000166//GO:0003674//GO:1901265//GO:0032550//GO:0032553//GO:0016740//GO:0043168//GO:0005524//GO:0097367//GO:0043167//GO:0035639//GO:0036094//GO:0016772//GO:0005488//GO:0032549//GO:0001883//GO:0003824//GO:0016773//GO:0004672//GO:0032559//GO:0097159//GO:1901363//GO:0001882//GO:0016301//GO:0030554//GO:0017076	purine ribonucleotide binding//nucleotide binding//molecular_function//nucleoside phosphate binding//purine ribonucleoside binding//ribonucleotide binding//transferase activity//anion binding//ATP binding//carbohydrate derivative binding//ion binding//purine ribonucleoside triphosphate binding//small molecule binding//transferase activity, transferring phosphorus-containing groups//binding//ribon…	--	Protein kinase domain;Serine-threonine/tyrosine-protein kinase, catalytic domain;Protein kinase-like domain superfamily
TraesCS4A01G487000	15.7144	0.137858	7.09952	4.6e-55	1.29e-52	TRUE	GO:0036211//GO:0044260//GO:0008150//GO:0006796//GO:0043170//GO:0006464//GO:0016310//GO:0008152//GO:0044267//GO:0044237//GO:0006793//GO:0043412//GO:0009987//GO:0019538//GO:0044238//GO:0071704//GO:0006468	protein modification process//cellular macromolecule metabolic process//biological_process//phosphate-containing compound metabolic process//macromolecule metabolic process//cellular protein modification process//phosphorylation//metabolic process//cellular protein metabolic process//cellular metabolic process//phosphorus metabolic process//macromolecule modification//cellular process//protein me…	--	--	GO:0004674//GO:0001882//GO:1901363//GO:0097159//GO:0017076//GO:0030554//GO:0016301//GO:0035639//GO:0036094//GO:0043167//GO:0005524//GO:0097367//GO:0043168//GO:0016740//GO:0032550//GO:0003674//GO:1901265//GO:0032553//GO:0032555//GO:0000166//GO:0032559//GO:0004672//GO:0016773//GO:0003824//GO:0005488//GO:0001883//GO:0032549//GO:0016772	protein serine/threonine kinase activity//nucleoside binding//heterocyclic compound binding//organic cyclic compound binding//purine nucleotide binding//adenyl nucleotide binding//kinase activity//purine ribonucleoside triphosphate binding//small molecule binding//ion binding//ATP binding//carbohydrate derivative binding//anion binding//transferase activity//purine ribonucleoside binding//molecul…	--	Protein kinase domain;Bulb-type lectin domain;Serine/threonine-protein kinase, active site;Protein kinase-like domain superfamily;Protein kinase, ATP binding site;S-receptor-like serine/threonine-protein kinase;Bulb-type lectin domain superfamily
TraesCS4B01G339400	11.0865	0.0484528	8.05572	5.81e-55	1.62e-52	TRUE	--	--	--	--	GO:0003674//GO:0016788//GO:0016787//GO:0003824	molecular_function//hydrolase activity, acting on ester bonds//hydrolase activity//catalytic activity	--	GDSL lipase/esterase;GDSL lipase/esterase-like, plant;SGNH hydrolase superfamily
TraesCS7B01G378300	110.335	2.63529	5.67629	6.39e-55	1.78e-52	TRUE	GO:0043170//GO:0006796//GO:0008150//GO:0044260//GO:0006464//GO:0016310//GO:0036211//GO:0044267//GO:0008152//GO:0009987//GO:0043412//GO:0006793//GO:0044237//GO:0071704//GO:0006468//GO:0044238//GO:0019538	macromolecule metabolic process//phosphate-containing compound metabolic process//biological_process//cellular macromolecule metabolic process//cellular protein modification process//phosphorylation//protein modification process//cellular protein metabolic process//metabolic process//cellular process//macromolecule modification//phosphorus metabolic process//cellular metabolic process//organic su…	--	--	GO:0097159//GO:1901363//GO:0001882//GO:0030554//GO:0016301//GO:0005515//GO:0017076//GO:0032553//GO:0003674//GO:1901265//GO:0032550//GO:0016740//GO:0000166//GO:0032555//GO:0043167//GO:0036094//GO:0035639//GO:0043168//GO:0097367//GO:0005524//GO:0001883//GO:0032549//GO:0005488//GO:0016772//GO:0016773//GO:0004672//GO:0032559//GO:0003824	organic cyclic compound binding//heterocyclic compound binding//nucleoside binding//adenyl nucleotide binding//kinase activity//protein binding//purine nucleotide binding//ribonucleotide binding//molecular_function//nucleoside phosphate binding//purine ribonucleoside binding//transferase activity//nucleotide binding//purine ribonucleotide binding//ion binding//small molecule binding//purine ribon…	--	Protein kinase domain;Serine-threonine/tyrosine-protein kinase, catalytic domain;Leucine-rich repeat;Leucine-rich repeat, typical subtype;Serine/threonine-protein kinase, active site;Protein kinase-like domain superfamily;Leucine-rich repeat-containing N-terminal, plant-type;Protein kinase, ATP binding site;Leucine rich repeat 4;Leucine-rich repeat domain superfamily
Novel12787	61.0058	0.574426	7.0253	7.18e-55	2e-52	TRUE	--	--	--	--	--	--	--	hypothetical protein F775_23742 [Aegilops tauschii]
TraesCS5A01G394900	554.199	4.81988	7.14834	9.85e-55	2.73e-52	TRUE	GO:0008152//GO:0055114//GO:0008150//GO:0044710//GO:0044699	metabolic process//oxidation-reduction process//biological_process//single-organism metabolic process//single-organism process	--	--	GO:0016616//GO:1901363//GO:0097159//GO:0050662//GO:0051287//GO:0003824//GO:0003979//GO:0005488//GO:0048037//GO:0016614//GO:0036094//GO:0003674//GO:1901265//GO:0000166//GO:0016491	oxidoreductase activity, acting on the CH-OH group of donors, NAD or NADP as acceptor//heterocyclic compound binding//organic cyclic compound binding//coenzyme binding//NAD binding//catalytic activity//UDP-glucose 6-dehydrogenase activity//binding//cofactor binding//oxidoreductase activity, acting on CH-OH group of donors//small molecule binding//molecular_function//nucleoside phosphate binding//…	--	UDP-glucose/GDP-mannose dehydrogenase, N-terminal;6-phosphogluconate dehydrogenase-like, C-terminal domain superfamily;UDP-glucose/GDP-mannose dehydrogenase, dimerisation;UDP-glucose/GDP-mannose dehydrogenase, C-terminal;UDP-glucose/GDP-mannose dehydrogenase;UDP-glucose 6-dehydrogenase, eukaryotic type;UDP-glucose/GDP-mannose dehydrogenase, C-terminal domain superfamily;NAD(P)-binding domain supe…
TraesCS7D01G244800	132.053	0.75165	7.76324	1.08e-54	2.99e-52	TRUE	GO:0044710//GO:0008150//GO:0055114//GO:0008152//GO:0044699	single-organism metabolic process//biological_process//oxidation-reduction process//metabolic process//single-organism process	--	--	GO:0051213//GO:0043169//GO:0016701//GO:0005515//GO:0046872//GO:0016491//GO:0003674//GO:0043167//GO:0016702//GO:0005488//GO:0003824	dioxygenase activity//cation binding//oxidoreductase activity, acting on single donors with incorporation of molecular oxygen//protein binding//metal ion binding//oxidoreductase activity//molecular_function//ion binding//oxidoreductase activity, acting on single donors with incorporation of molecular oxygen, incorporation of two atoms of oxygen//binding//catalytic activity	--	Lipoxygenase;PLAT/LH2 domain;Lipoxygenase, plant;Lipoxygenase, C-terminal;Lipoxygenase, iron binding site;Lipoxygenase, conserved site;Lipoxygenase, domain 3;Lipoxigenase, C-terminal domain superfamily;PLAT/LH2 domain superfamily
TraesCS1D01G072900	349.872	13.7435	4.99672	1.08e-54	2.99e-52	TRUE	GO:0008152//GO:0031326//GO:0009889//GO:1903506//GO:1901576//GO:2000112//GO:0046483//GO:0010468//GO:0019222//GO:0006351//GO:0019219//GO:0010556//GO:0050794//GO:0044271//GO:0090304//GO:0006355//GO:0044249//GO:0034645//GO:2001141//GO:0008150//GO:0080090//GO:0032774//GO:0016070//GO:0044260//GO:0043170//GO:0006725//GO:0044238//GO:0034654//GO:0006807//GO:0034641//GO:0051171//GO:0009058//GO:0097659//GO:…	metabolic process//regulation of cellular biosynthetic process//regulation of biosynthetic process//regulation of nucleic acid-templated transcription//organic substance biosynthetic process//regulation of cellular macromolecule biosynthetic process//heterocycle metabolic process//regulation of gene expression//regulation of metabolic process//transcription, DNA-templated//regulation of nucleobas…	--	--	GO:0003677//GO:0003700//GO:0003676//GO:1901363//GO:0097159//GO:0005488//GO:0003674//GO:0001071//GO:0043565	DNA binding//transcription factor activity, sequence-specific DNA binding//nucleic acid binding//heterocyclic compound binding//organic cyclic compound binding//binding//molecular_function//nucleic acid binding transcription factor activity//sequence-specific DNA binding	--	WRKY domain;WRKY domain superfamily
Novel12001	23.499	0.0319733	9.63558	1.11e-54	3.06e-52	TRUE	--	--	--	--	--	--	--	--
TraesCS1D01G214700	78.8248	0.779572	6.99971	1.13e-54	3.12e-52	TRUE	--	--	--	--	--	--	--	Nucleotide-diphospho-sugar transferases
TraesCS7B01G105600	13.7858	0.0559533	8.15258	1.16e-54	3.19e-52	TRUE	GO:0016567//GO:0071704//GO:0019538//GO:0044238//GO:0070647//GO:0009987//GO:0043412//GO:0044237//GO:0032446//GO:0044267//GO:0008152//GO:0006464//GO:0043170//GO:0008150//GO:0044260//GO:0036211	protein ubiquitination//organic substance metabolic process//protein metabolic process//primary metabolic process//protein modification by small protein conjugation or removal//cellular process//macromolecule modification//cellular metabolic process//protein modification by small protein conjugation//cellular protein metabolic process//metabolic process//cellular protein modification process//mac…	--	--	GO:0005488//GO:0003824//GO:0016740//GO:0003674//GO:0019787//GO:0004842	binding//catalytic activity//transferase activity//molecular_function//ubiquitin-like protein transferase activity//ubiquitin-protein transferase activity	--	U box domain;Armadillo-like helical;Zinc finger, RING/FYVE/PHD-type;Armadillo-type fold
TraesCS5B01G406000	129.621	2.6383	5.95843	1.21e-54	3.31e-52	TRUE	--	--	--	--	GO:0003674//GO:0005488//GO:1901363//GO:0097159//GO:0003676	molecular_function//binding//heterocyclic compound binding//organic cyclic compound binding//nucleic acid binding	--	Zinc finger C2H2-type;Zinc finger C2H2 superfamily
TraesCS3A01G256300	14.702	0.219763	6.35212	1.4e-54	3.84e-52	TRUE	GO:0071704//GO:0006468//GO:0044238//GO:0019538//GO:0009987//GO:0043412//GO:0006793//GO:0044237//GO:0044267//GO:0008152//GO:0043170//GO:0006796//GO:0044260//GO:0008150//GO:0016310//GO:0006464//GO:0036211	organic substance metabolic process//protein phosphorylation//primary metabolic process//protein metabolic process//cellular process//macromolecule modification//phosphorus metabolic process//cellular metabolic process//cellular protein metabolic process//metabolic process//macromolecule metabolic process//phosphate-containing compound metabolic process//cellular macromolecule metabolic process//…	--	--	GO:0001883//GO:0032549//GO:0005488//GO:0016772//GO:0004672//GO:0016773//GO:0032559//GO:0003824//GO:0032553//GO:0032550//GO:1901265//GO:0003674//GO:0016740//GO:0000166//GO:0032555//GO:0043167//GO:0036094//GO:0035639//GO:0043168//GO:0097367//GO:0005524//GO:0030554//GO:0016301//GO:0017076//GO:0097159//GO:1901363//GO:0001882	purine nucleoside binding//ribonucleoside binding//binding//transferase activity, transferring phosphorus-containing groups//protein kinase activity//phosphotransferase activity, alcohol group as acceptor//adenyl ribonucleotide binding//catalytic activity//ribonucleotide binding//purine ribonucleoside binding//nucleoside phosphate binding//molecular_function//transferase activity//nucleotide bind…	--	Protein kinase domain;Serine/threonine-protein kinase, active site;Protein kinase-like domain superfamily;Protein kinase, ATP binding site
TraesCS7B01G094700	8.7164	0.0334518	8.24711	1.75e-54	4.78e-52	TRUE	--	--	--	--	--	--	--	Leucine-rich repeat-containing N-terminal, plant-type;Leucine-rich repeat domain superfamily
TraesCS6B01G092800	10.8352	0.00848616	10.2066	1.86e-54	5.07e-52	TRUE	GO:0008152//GO:0008150	metabolic process//biological_process	--	--	GO:0003824//GO:0016835//GO:0005488//GO:0043167//GO:0003674//GO:0046872//GO:0000287//GO:0010333//GO:0043169//GO:0016829//GO:0016838	catalytic activity//carbon-oxygen lyase activity//binding//ion binding//molecular_function//metal ion binding//magnesium ion binding//terpene synthase activity//cation binding//lyase activity//carbon-oxygen lyase activity, acting on phosphates	--	Terpene synthase, N-terminal domain;Terpene synthase, metal-binding domain;Terpenoid cyclases/protein prenyltransferase alpha-alpha toroid;Isoprenoid synthase domain superfamily;Terpene cyclase-like 1, C-terminal domain;Terpene synthase, N-terminal domain superfamily
TraesCS1B01G374700	19.0835	0.1199	7.55174	2.63e-54	7.14e-52	TRUE	GO:0050789//GO:0071704//GO:0065007//GO:0034641//GO:0051171//GO:0009058//GO:0034654//GO:0006807//GO:0031323//GO:0097659//GO:0044238//GO:0006139//GO:0060255//GO:0009987//GO:0019438//GO:0010467//GO:0009059//GO:0051252//GO:0044237//GO:1901362//GO:1901360//GO:0018130//GO:0019219//GO:0010556//GO:0019222//GO:0046483//GO:0010468//GO:0006351//GO:1901576//GO:2000112//GO:0031326//GO:0008152//GO:1903506//GO:…	regulation of biological process//organic substance metabolic process//biological regulation//cellular nitrogen compound metabolic process//regulation of nitrogen compound metabolic process//biosynthetic process//nucleobase-containing compound biosynthetic process//nitrogen compound metabolic process//regulation of cellular metabolic process//nucleic acid-templated transcription//primary metaboli…	--	--	GO:0005488//GO:0043565//GO:0003674//GO:0001071//GO:0003700//GO:0003677//GO:0003676//GO:1901363//GO:0097159	binding//sequence-specific DNA binding//molecular_function//nucleic acid binding transcription factor activity//transcription factor activity, sequence-specific DNA binding//DNA binding//nucleic acid binding//heterocyclic compound binding//organic cyclic compound binding	--	WRKY domain;WRKY domain superfamily
TraesCS6A01G024400	15.7687	0.0164795	9.95143	2.8e-54	7.58e-52	TRUE	GO:0046394//GO:0006631//GO:0071704//GO:0044699//GO:0006629//GO:0032787//GO:0009058//GO:0044281//GO:0016053//GO:0044238//GO:0009987//GO:0044237//GO:0044763//GO:1901576//GO:0044255//GO:0008152//GO:0044711//GO:0044710//GO:0008610//GO:0006082//GO:0044283//GO:0008150//GO:0043436//GO:0072330//GO:0044249//GO:0006633//GO:0019752	carboxylic acid biosynthetic process//fatty acid metabolic process//organic substance metabolic process//single-organism process//lipid metabolic process//monocarboxylic acid metabolic process//biosynthetic process//small molecule metabolic process//organic acid biosynthetic process//primary metabolic process//cellular process//cellular metabolic process//single-organism cellular process//organic…	GO:0016020//GO:0005575	membrane//cellular_component	GO:0016747//GO:0003824//GO:0016746//GO:0003674//GO:0016740	transferase activity, transferring acyl groups other than amino-acyl groups//catalytic activity//transferase activity, transferring acyl groups//molecular_function//transferase activity	--	Very-long-chain 3-ketoacyl-CoA synthase;FAE1/Type III polyketide synthase-like protein;3-Oxoacyl-[acyl-carrier-protein (ACP)] synthase III, C-terminal;Thiolase-like
TraesCS5D01G420800	35.4896	0.0879267	8.85902	5.79e-54	1.57e-51	TRUE	GO:0080090//GO:0008150//GO:0044260//GO:0032774//GO:0016070//GO:0043170//GO:0006725//GO:0050794//GO:0044271//GO:0006355//GO:0090304//GO:0044249//GO:0034645//GO:2001141//GO:0046483//GO:0010468//GO:0019222//GO:0006351//GO:0019219//GO:0010556//GO:0008152//GO:0031326//GO:0009889//GO:1903506//GO:1901576//GO:2000112//GO:0009059//GO:0010467//GO:0019438//GO:0006139//GO:0009987//GO:0060255//GO:1901360//GO:…	regulation of primary metabolic process//biological_process//cellular macromolecule metabolic process//RNA biosynthetic process//RNA metabolic process//macromolecule metabolic process//cellular aromatic compound metabolic process//regulation of cellular process//cellular nitrogen compound biosynthetic process//regulation of transcription, DNA-templated//nucleic acid metabolic process//cellular bi…	--	--	GO:1901363//GO:0097159//GO:0003677//GO:0003676//GO:0003674//GO:0005488	heterocyclic compound binding//organic cyclic compound binding//DNA binding//nucleic acid binding//molecular_function//binding	--	NAC domain;NAC domain superfamily
TraesCS2A01G027400	33.7564	0	13.5651	5.99e-54	1.62e-51	TRUE	GO:0044710//GO:0008150//GO:0008152//GO:0055114//GO:0044699	single-organism metabolic process//biological_process//metabolic process//oxidation-reduction process//single-organism process	--	--	GO:0046914//GO:0043169//GO:0046906//GO:0097159//GO:1901363//GO:0005506//GO:0043167//GO:0046872//GO:0016491//GO:0003674//GO:0016705//GO:0003824//GO:0005488//GO:0020037	transition metal ion binding//cation binding//tetrapyrrole binding//organic cyclic compound binding//heterocyclic compound binding//iron ion binding//ion binding//metal ion binding//oxidoreductase activity//molecular_function//oxidoreductase activity, acting on paired donors, with incorporation or reduction of molecular oxygen//catalytic activity//binding//heme binding	--	Cytochrome P450;Cytochrome P450, E-class, group I;Cytochrome P450, conserved site;Cytochrome P450 superfamily
TraesCS6B01G091700	11.2427	0	12.0158	6.2e-54	1.67e-51	TRUE	GO:0008152//GO:0008150	metabolic process//biological_process	--	--	GO:0016838//GO:0043169//GO:0016829//GO:0000287//GO:0010333//GO:0016835//GO:0005488//GO:0003824//GO:0046872//GO:0003674//GO:0043167	carbon-oxygen lyase activity, acting on phosphates//cation binding//lyase activity//magnesium ion binding//terpene synthase activity//carbon-oxygen lyase activity//binding//catalytic activity//metal ion binding//molecular_function//ion binding	--	Terpene synthase, N-terminal domain;Terpene synthase, metal-binding domain;Terpenoid cyclases/protein prenyltransferase alpha-alpha toroid;Isoprenoid synthase domain superfamily;Terpene cyclase-like 1, C-terminal domain;Terpene synthase, N-terminal domain superfamily
Novel07572	18.6762	0	12.7103	6.29e-54	1.69e-51	TRUE	GO:0065007//GO:0044699//GO:0050789//GO:0044700//GO:0007186//GO:0007165//GO:0009987//GO:0023052//GO:0044763//GO:0050896//GO:0007154//GO:0008150//GO:0051716//GO:0050794	biological regulation//single-organism process//regulation of biological process//single organism signaling//G-protein coupled receptor signaling pathway//signal transduction//cellular process//signaling//single-organism cellular process//response to stimulus//cell communication//biological_process//cellular response to stimulus//regulation of cellular process	GO:0016020//GO:0005575	membrane//cellular_component	GO:0001653//GO:0004930//GO:0060089//GO:0004888//GO:0003674//GO:0038023//GO:0016503//GO:0008528//GO:0004872//GO:0004871//GO:0004932	peptide receptor activity//G-protein coupled receptor activity//molecular transducer activity//transmembrane signaling receptor activity//molecular_function//signaling receptor activity//pheromone receptor activity//G-protein coupled peptide receptor activity//receptor activity//signal transducer activity//mating-type factor pheromone receptor activity	--	predicted protein [Hordeum vulgare subsp. vulgare]
TraesCS1D01G231600	499.187	27.7304	4.48982	6.55e-54	1.76e-51	TRUE	--	--	--	--	--	--	--	NAD(P)-binding domain;NAD(P)-binding domain superfamily
TraesCS6A01G243300	72.7331	1.85172	5.64006	7.21e-54	1.93e-51	TRUE	GO:0018130//GO:1901360//GO:1901362//GO:0044237//GO:0051252//GO:0009059//GO:0010467//GO:0009987//GO:0060255//GO:0006139//GO:0019438//GO:0044238//GO:0031323//GO:0097659//GO:0009058//GO:0051171//GO:0034641//GO:0006807//GO:0034654//GO:0065007//GO:0071704//GO:0050789//GO:0044271//GO:0050794//GO:2001141//GO:0034645//GO:0044249//GO:0090304//GO:0006355//GO:0043170//GO:0044260//GO:0032774//GO:0016070//GO:…	heterocycle biosynthetic process//organic cyclic compound metabolic process//organic cyclic compound biosynthetic process//cellular metabolic process//regulation of RNA metabolic process//macromolecule biosynthetic process//gene expression//cellular process//regulation of macromolecule metabolic process//nucleobase-containing compound metabolic process//aromatic compound biosynthetic process//pri…	--	--	GO:0001071//GO:0003674//GO:0005488//GO:0097159//GO:1901363//GO:0003676//GO:0003700//GO:0003677	nucleic acid binding transcription factor activity//molecular_function//binding//organic cyclic compound binding//heterocyclic compound binding//nucleic acid binding//transcription factor activity, sequence-specific DNA binding//DNA binding	--	AP2/ERF domain;DNA-binding domain superfamily;AP2/ERF domain superfamily
TraesCS2B01G395000	18.7971	0.0739113	8.24483	9.79e-54	2.62e-51	TRUE	GO:0008150//GO:0008152	biological_process//metabolic process	--	--	GO:0016740//GO:0003674//GO:0016757//GO:0003824//GO:0016758	transferase activity//molecular_function//transferase activity, transferring glycosyl groups//catalytic activity//transferase activity, transferring hexosyl groups	--	UDP-glucuronosyl/UDP-glucosyltransferase;UDP-glycosyltransferase family, conserved site
TraesCS6B01G471400	8.48541	0.00799333	9.839	1.59e-53	4.24e-51	TRUE	GO:0008152//GO:0044267//GO:0036211//GO:0008150//GO:0044260//GO:0043170//GO:0006796//GO:0006464//GO:0016310//GO:0019538//GO:0044238//GO:0071704//GO:0006468//GO:0044237//GO:0006793//GO:0043412//GO:0009987	metabolic process//cellular protein metabolic process//protein modification process//biological_process//cellular macromolecule metabolic process//macromolecule metabolic process//phosphate-containing compound metabolic process//cellular protein modification process//phosphorylation//protein metabolic process//primary metabolic process//organic substance metabolic process//protein phosphorylation…	--	--	GO:0017076//GO:0030554//GO:0016301//GO:0001882//GO:0097159//GO:1901363//GO:0032559//GO:0016773//GO:0004672//GO:0003824//GO:0005488//GO:0001883//GO:0032549//GO:0016772//GO:0036094//GO:0035639//GO:0043167//GO:0005524//GO:0097367//GO:0043168//GO:0016740//GO:0003674//GO:1901265//GO:0032550//GO:0032553//GO:0000166//GO:0032555	purine nucleotide binding//adenyl nucleotide binding//kinase activity//nucleoside binding//organic cyclic compound binding//heterocyclic compound binding//adenyl ribonucleotide binding//phosphotransferase activity, alcohol group as acceptor//protein kinase activity//catalytic activity//binding//purine nucleoside binding//ribonucleoside binding//transferase activity, transferring phosphorus-contai…	--	Protein kinase domain;Serine-threonine/tyrosine-protein kinase, catalytic domain;Serine/threonine-protein kinase, active site;Protein kinase-like domain superfamily;Protein kinase, ATP binding site
TraesCS4D01G063900	16.4177	0.130357	7.27122	1.76e-53	4.69e-51	TRUE	--	--	--	--	--	--	--	--
TraesCS2D01G139400	140.584	5.63089	4.96578	2.13e-53	5.65e-51	TRUE	--	--	--	--	--	--	--	Heat shock protein DnaJ, cysteine-rich domain superfamily
TraesCS5A01G261400	31.211	0.041938	9.79193	2.19e-53	5.79e-51	TRUE	GO:0044699//GO:0055114//GO:0008152//GO:0044710//GO:0008150	single-organism process//oxidation-reduction process//metabolic process//single-organism metabolic process//biological_process	--	--	GO:0005488//GO:0048037//GO:0003824//GO:0050662//GO:0000166//GO:0016491//GO:0003674//GO:1901265//GO:0043168//GO:0016614//GO:0036094//GO:0043167//GO:0050660//GO:0097159//GO:1901363	binding//cofactor binding//catalytic activity//coenzyme binding//nucleotide binding//oxidoreductase activity//molecular_function//nucleoside phosphate binding//anion binding//oxidoreductase activity, acting on CH-OH group of donors//small molecule binding//ion binding//flavin adenine dinucleotide binding//organic cyclic compound binding//heterocyclic compound binding	--	FAD linked oxidase, N-terminal;Berberine/berberine-like;FAD-binding, type 2;FAD-binding, type 2, subdomain 1;FAD-binding, type 2-like superfamily
TraesCS4D01G221100	434.468	16.6483	5.02119	2.63e-53	6.94e-51	TRUE	GO:0019752//GO:0044249//GO:0008150//GO:0008652//GO:0043436//GO:0006725//GO:0044710//GO:0006082//GO:0044283//GO:0008152//GO:0044711//GO:1901576//GO:0006520//GO:1901566//GO:1901564//GO:0044763//GO:1901360//GO:0009072//GO:0044237//GO:1901362//GO:0009073//GO:0019438//GO:0009987//GO:0044238//GO:0044281//GO:0006807//GO:0009058//GO:0016053//GO:0071704//GO:0044699//GO:0046394	carboxylic acid metabolic process//cellular biosynthetic process//biological_process//cellular amino acid biosynthetic process//oxoacid metabolic process//cellular aromatic compound metabolic process//single-organism metabolic process//organic acid metabolic process//small molecule biosynthetic process//metabolic process//single-organism biosynthetic process//organic substance biosynthetic proces…	--	--	GO:0016829//GO:0016838//GO:0003674//GO:0004107//GO:0003824//GO:0016835	lyase activity//carbon-oxygen lyase activity, acting on phosphates//molecular_function//chorismate synthase activity//catalytic activity//carbon-oxygen lyase activity	--	Chorismate synthase;Chorismate synthase, conserved site;Chorismate synthase AroC superfamily
TraesCS1A01G278800	200.408	9.96996	4.63224	3.23e-53	8.51e-51	TRUE	--	--	--	--	GO:0003824//GO:0016747//GO:0016740//GO:0003674//GO:0016746	catalytic activity//transferase activity, transferring acyl groups other than amino-acyl groups//transferase activity//molecular_function//transferase activity, transferring acyl groups	--	Transferase;Chloramphenicol acetyltransferase-like domain superfamily
TraesCS3B01G317500	14.6143	0.105885	7.38094	3.49e-53	9.19e-51	TRUE	--	--	--	--	--	--	--	Senescence regulator S40
TraesCS2A01G175900	29.7542	0.501885	6.22772	3.61e-53	9.48e-51	TRUE	--	--	--	--	--	--	--	Alpha/beta hydrolase fold-1;Alpha/Beta hydrolase fold
TraesCS2D01G543900	37.4214	1.46076	5.01919	3.82e-53	1e-50	TRUE	GO:0044238//GO:0006807//GO:0034654//GO:0009058//GO:0051171//GO:0034641//GO:0097659//GO:0031323//GO:0071704//GO:0065007//GO:0050789//GO:1901360//GO:0018130//GO:0044237//GO:0051252//GO:1901362//GO:0009059//GO:0010467//GO:0019438//GO:0009987//GO:0060255//GO:0006139//GO:0008152//GO:0031326//GO:0009889//GO:1903506//GO:1901576//GO:2000112//GO:0010468//GO:0046483//GO:0019222//GO:0006351//GO:0019219//GO:…	primary metabolic process//nitrogen compound metabolic process//nucleobase-containing compound biosynthetic process//biosynthetic process//regulation of nitrogen compound metabolic process//cellular nitrogen compound metabolic process//nucleic acid-templated transcription//regulation of cellular metabolic process//organic substance metabolic process//biological regulation//regulation of biologica…	--	--	GO:0005488//GO:0003674//GO:0001071//GO:0003677//GO:0003700//GO:0003676//GO:1901363//GO:0097159	binding//molecular_function//nucleic acid binding transcription factor activity//DNA binding//transcription factor activity, sequence-specific DNA binding//nucleic acid binding//heterocyclic compound binding//organic cyclic compound binding	--	AP2/ERF domain;DNA-binding domain superfamily;AP2/ERF domain superfamily
TraesCS4A01G298700	370.884	8.41492	5.76216	5.14e-53	1.34e-50	TRUE	GO:0000097//GO:0044272//GO:0046394//GO:0071704//GO:0044699//GO:0016053//GO:0009058//GO:0044281//GO:0006807//GO:0044238//GO:0009987//GO:0000096//GO:0009067//GO:0044237//GO:0009086//GO:1901605//GO:0044763//GO:0006790//GO:1901564//GO:1901566//GO:0006520//GO:1901576//GO:0044711//GO:0008152//GO:0006082//GO:0044283//GO:0009066//GO:0044710//GO:0043436//GO:0008652//GO:0008150//GO:1901607//GO:0044249//GO:…	sulfur amino acid biosynthetic process//sulfur compound biosynthetic process//carboxylic acid biosynthetic process//organic substance metabolic process//single-organism process//organic acid biosynthetic process//biosynthetic process//small molecule metabolic process//nitrogen compound metabolic process//primary metabolic process//cellular process//sulfur amino acid metabolic process//aspartate f…	--	--	GO:0008172//GO:0005488//GO:0003824//GO:0003871//GO:0008270//GO:0046872//GO:0016740//GO:0003674//GO:0043167//GO:0008168//GO:0042085//GO:0046914//GO:0043169//GO:0016741	S-methyltransferase activity//binding//catalytic activity//5-methyltetrahydropteroyltriglutamate-homocysteine S-methyltransferase activity//zinc ion binding//metal ion binding//transferase activity//molecular_function//ion binding//methyltransferase activity//5-methyltetrahydropteroyltri-L-glutamate-dependent methyltransferase activity//transition metal ion binding//cation binding//transferase ac…	--	Cobalamin-independent methionine synthase MetE, C-terminal/archaeal;Cobalamin-independent methionine synthase;Cobalamin-independent methionine synthase MetE, N-terminal;UROD/MetE-like superfamily
TraesCS1D01G249600	14.5091	0	12.3545	5.94e-53	1.55e-50	TRUE	GO:0044260//GO:0008150//GO:0043170//GO:0044248//GO:1901135//GO:0006022//GO:0046348//GO:1901564//GO:0044036//GO:0008152//GO:0016998//GO:1901072//GO:0071554//GO:0009057//GO:1901071//GO:1901136//GO:0006040//GO:0009056//GO:0005975//GO:0009987//GO:1901575//GO:0006026//GO:0006032//GO:0044237//GO:1901565//GO:0071704//GO:0044238//GO:0006807//GO:0006030	cellular macromolecule metabolic process//biological_process//macromolecule metabolic process//cellular catabolic process//carbohydrate derivative metabolic process//aminoglycan metabolic process//amino sugar catabolic process//organonitrogen compound metabolic process//cell wall macromolecule metabolic process//metabolic process//cell wall macromolecule catabolic process//glucosamine-containing …	--	--	GO:0004568//GO:0008061//GO:0016798//GO:0003674//GO:0016787//GO:0004553//GO:0097367//GO:0005488//GO:0003824	chitinase activity//chitin binding//hydrolase activity, acting on glycosyl bonds//molecular_function//hydrolase activity//hydrolase activity, hydrolyzing O-glycosyl compounds//carbohydrate derivative binding//binding//catalytic activity	--	Glycoside hydrolase, family 19, catalytic;Chitin-binding, type 1;Glycoside hydrolase, family 19;Chitin-binding, type 1, conserved site;Lysozyme-like domain superfamily;Endochitinase-like superfamily
TraesCS6B01G421900	11.7215	0	12.07	6.63e-53	1.73e-50	TRUE	GO:0008152//GO:0044267//GO:0036211//GO:0006464//GO:0044260//GO:0008150//GO:0043170//GO:0019538//GO:0070647//GO:0044238//GO:0071704//GO:0016567//GO:0044237//GO:0032446//GO:0043412//GO:0009987	metabolic process//cellular protein metabolic process//protein modification process//cellular protein modification process//cellular macromolecule metabolic process//biological_process//macromolecule metabolic process//protein metabolic process//protein modification by small protein conjugation or removal//primary metabolic process//organic substance metabolic process//protein ubiquitination//cel…	--	--	GO:0019787//GO:0004842//GO:0003824//GO:0005488//GO:0016740//GO:0003674	ubiquitin-like protein transferase activity//ubiquitin-protein transferase activity//catalytic activity//binding//transferase activity//molecular_function	--	U box domain;Armadillo-like helical;Zinc finger, RING/FYVE/PHD-type;Armadillo-type fold
TraesCS1D01G123400	256.378	11.6555	4.77962	8.31e-53	2.16e-50	TRUE	GO:0044699//GO:0055114//GO:0008152//GO:0008150//GO:0044710	single-organism process//oxidation-reduction process//metabolic process//biological_process//single-organism metabolic process	--	--	GO:0048037//GO:0005488//GO:0004471//GO:0050662//GO:0003824//GO:0051287//GO:1901265//GO:0003674//GO:0016615//GO:0000166//GO:0016491//GO:0036094//GO:0016614//GO:0004470//GO:0016616//GO:1901363//GO:0097159	cofactor binding//binding//malate dehydrogenase (decarboxylating) (NAD+) activity//coenzyme binding//catalytic activity//NAD binding//nucleoside phosphate binding//molecular_function//malate dehydrogenase activity//nucleotide binding//oxidoreductase activity//small molecule binding//oxidoreductase activity, acting on CH-OH group of donors//malic enzyme activity//oxidoreductase activity, acting on…	--	Malic oxidoreductase;Malic enzyme, N-terminal domain;Malic enzyme, NAD-binding;Malic enzyme, conserved site;NAD(P)-binding domain superfamily;Malic enzyme, N-terminal domain superfamily
TraesCS1A01G386500	28.8231	0.185325	7.53574	9.94e-53	2.58e-50	TRUE	--	--	GO:0016020//GO:0005575	membrane//cellular_component	GO:0003674//GO:0016740//GO:0008194//GO:0008375//GO:0003824//GO:0016757//GO:0016758	molecular_function//transferase activity//UDP-glycosyltransferase activity//acetylglucosaminyltransferase activity//catalytic activity//transferase activity, transferring glycosyl groups//transferase activity, transferring hexosyl groups	--	Glycosyl transferase, family 14
TraesCS4B01G220800	303.86	12.345	4.93713	1.09e-52	2.81e-50	TRUE	GO:1901576//GO:0006520//GO:0008152//GO:0044711//GO:0044763//GO:1901566//GO:1901564//GO:0044249//GO:0019752//GO:0044710//GO:0006725//GO:0006082//GO:0044283//GO:0008150//GO:0008652//GO:0043436//GO:0044281//GO:0006807//GO:0009058//GO:0016053//GO:0044238//GO:0046394//GO:0071704//GO:0044699//GO:0044237//GO:1901362//GO:1901360//GO:0009072//GO:0019438//GO:0009987//GO:0009073	organic substance biosynthetic process//cellular amino acid metabolic process//metabolic process//single-organism biosynthetic process//single-organism cellular process//organonitrogen compound biosynthetic process//organonitrogen compound metabolic process//cellular biosynthetic process//carboxylic acid metabolic process//single-organism metabolic process//cellular aromatic compound metabolic pr…	--	--	GO:0016829//GO:0016838//GO:0003824//GO:0016835//GO:0003674//GO:0004107	lyase activity//carbon-oxygen lyase activity, acting on phosphates//catalytic activity//carbon-oxygen lyase activity//molecular_function//chorismate synthase activity	--	Chorismate synthase;Chorismate synthase, conserved site;Chorismate synthase AroC superfamily
TraesCS5D01G488900	57.6835	0.00799333	12.5615	1.19e-52	3.07e-50	TRUE	--	--	--	--	GO:0003824//GO:0005488//GO:0008171//GO:0016740//GO:0003674//GO:0005515//GO:0008168//GO:0016741//GO:0046983	catalytic activity//binding//O-methyltransferase activity//transferase activity//molecular_function//protein binding//methyltransferase activity//transferase activity, transferring one-carbon groups//protein dimerization activity	--	O-methyltransferase, family 2;Plant methyltransferase dimerisation;O-methyltransferase COMT-type;S-adenosyl-L-methionine-dependent methyltransferase;Winged helix-like DNA-binding domain superfamily;Winged helix DNA-binding domain superfamily
TraesCS1D01G433200	11.5202	0	12.0331	1.5e-52	3.88e-50	TRUE	GO:0055085//GO:0044765//GO:0006810//GO:0008150//GO:1902578//GO:0044763//GO:0051179//GO:0051234//GO:0009987//GO:0044699	transmembrane transport//single-organism transport//transport//biological_process//single-organism localization//single-organism cellular process//localization//establishment of localization//cellular process//single-organism process	GO:0031224//GO:0005575//GO:0016021//GO:0044425//GO:0016020	intrinsic component of membrane//cellular_component//integral component of membrane//membrane part//membrane	--	--	--	Voltage-dependent anion channel;Voltage-dependent anion channel superfamily
TraesCS7A01G506000	132.92	9.54369	4.12693	1.59e-52	4.09e-50	TRUE	--	--	--	--	--	--	--	DnaJ domain;Chaperone J-domain superfamily
TraesCS4B01G065000	11.6432	0.0654251	7.74186	1.9e-52	4.89e-50	TRUE	--	--	--	--	--	--	--	--
TraesCS7D01G373000	78.0169	1.64817	5.86393	2.19e-52	5.62e-50	TRUE	--	--	--	--	--	--	--	--
TraesCS2B01G303600	9.89585	0	11.8187	2.38e-52	6.09e-50	TRUE	--	--	--	--	--	--	--	Tify domain;CO/COL/TOC1, conserved site
TraesCS3A01G347500	284.225	5.35468	6.06288	2.7e-52	6.89e-50	TRUE	GO:0031326//GO:0008152//GO:1903506//GO:0009889//GO:1901576//GO:2000112//GO:0019222//GO:0010468//GO:0046483//GO:0006351//GO:0019219//GO:0010556//GO:0044271//GO:0050794//GO:0034645//GO:0044249//GO:0006355//GO:0090304//GO:2001141//GO:0043170//GO:0016070//GO:0032774//GO:0044260//GO:0080090//GO:0008150//GO:0006725//GO:0044238//GO:0034641//GO:0051171//GO:0009058//GO:0034654//GO:0006807//GO:0031323//GO:…	regulation of cellular biosynthetic process//metabolic process//regulation of nucleic acid-templated transcription//regulation of biosynthetic process//organic substance biosynthetic process//regulation of cellular macromolecule biosynthetic process//regulation of metabolic process//regulation of gene expression//heterocycle metabolic process//transcription, DNA-templated//regulation of nucleobas…	--	--	GO:0003700//GO:0003677//GO:0003676//GO:1901363//GO:0097159//GO:0005488//GO:0003674//GO:0001071//GO:0043565	transcription factor activity, sequence-specific DNA binding//DNA binding//nucleic acid binding//heterocyclic compound binding//organic cyclic compound binding//binding//molecular_function//nucleic acid binding transcription factor activity//sequence-specific DNA binding	--	WRKY domain;WRKY domain superfamily
TraesCS7B01G241600	9.79289	0.02398	8.76201	3.59e-52	9.14e-50	TRUE	--	--	--	--	--	--	--	Phosphatidic acid phosphatase type 2/haloperoxidase;Phosphatidic acid phosphatase type 2/haloperoxidase superfamily
Novel13652	0	9.30372	-11.4108	5.36e-52	1.36e-49	TRUE	--	--	--	--	--	--	--	unknown [Populus trichocarpa]
TraesCS4B01G355900	7.82722	0.00799333	9.72351	5.81e-52	1.48e-49	TRUE	GO:1901700//GO:0008150//GO:0050896//GO:0009719//GO:0042221//GO:0033993//GO:0009725//GO:0001101//GO:0009737//GO:0010033//GO:0097305	response to oxygen-containing compound//biological_process//response to stimulus//response to endogenous stimulus//response to chemical//response to lipid//response to hormone//response to acid chemical//response to abscisic acid//response to organic substance//response to alcohol	GO:0005737//GO:0005575//GO:0043229//GO:0043231//GO:0044444//GO:0005623//GO:0005773//GO:0043227//GO:0030312//GO:0044424//GO:0044464//GO:0071944//GO:0043226//GO:0005618//GO:0005622	cytoplasm//cellular_component//intracellular organelle//intracellular membrane-bounded organelle//cytoplasmic part//cell//vacuole//membrane-bounded organelle//external encapsulating structure//intracellular part//cell part//cell periphery//organelle//cell wall//intracellular	--	--	--	Gnk2-homologous domain;Gnk2-homologous domain superfamily
TraesCS1B01G117500	299.793	16.2797	4.53036	6.04e-52	1.53e-49	TRUE	GO:0044710//GO:0008150//GO:0055114//GO:0008152//GO:0044699	single-organism metabolic process//biological_process//oxidation-reduction process//metabolic process//single-organism process	--	--	GO:0016491//GO:0003674//GO:0003824	oxidoreductase activity//molecular_function//catalytic activity	--	Oxoglutarate/iron-dependent dioxygenase;Non-haem dioxygenase N-terminal domain;Isopenicillin N synthase-like
TraesCS3D01G234300	629.405	38.3962	4.34801	6.15e-52	1.56e-49	TRUE	--	--	GO:0005575//GO:0016020	cellular_component//membrane	GO:0030554//GO:0017076//GO:0017111//GO:0016818//GO:0016462//GO:0097159//GO:1901363//GO:0016817//GO:0001882//GO:0016887//GO:0005488//GO:0001883//GO:0032549//GO:0032559//GO:0003824//GO:0032550//GO:0003674//GO:1901265//GO:0032553//GO:0016787//GO:0000166//GO:0032555//GO:0036094//GO:0035639//GO:0043167//GO:0005524//GO:0097367//GO:0043168	adenyl nucleotide binding//purine nucleotide binding//nucleoside-triphosphatase activity//hydrolase activity, acting on acid anhydrides, in phosphorus-containing anhydrides//pyrophosphatase activity//organic cyclic compound binding//heterocyclic compound binding//hydrolase activity, acting on acid anhydrides//nucleoside binding//ATPase activity//binding//purine nucleoside binding//ribonucleoside …	--	ABC transporter-like;AAA+ ATPase domain;ABC-2 type transporter;Plant PDR ABC transporter associated;P-loop containing nucleoside triphosphate hydrolase;ABC-transporter N-terminal domain;ATP-binding cassette transporter, PDR-like subfamily G, domain 1;ATP-binding cassette transporter, PDR-like subfamily G, domain 2
TraesCS1B01G088900	438.23	12.5195	5.45137	6.46e-52	1.63e-49	TRUE	GO:0006725//GO:0043170//GO:0008150//GO:0080090//GO:0016070//GO:0032774//GO:0044260//GO:2001141//GO:0044249//GO:0034645//GO:0090304//GO:0006355//GO:0044271//GO:0050794//GO:0010556//GO:0019219//GO:0006351//GO:0019222//GO:0046483//GO:0010468//GO:2000112//GO:1901576//GO:1903506//GO:0009889//GO:0031326//GO:0008152//GO:0006139//GO:0060255//GO:0009987//GO:0019438//GO:0010467//GO:0009059//GO:1901362//GO:…	cellular aromatic compound metabolic process//macromolecule metabolic process//biological_process//regulation of primary metabolic process//RNA metabolic process//RNA biosynthetic process//cellular macromolecule metabolic process//regulation of RNA biosynthetic process//cellular biosynthetic process//cellular macromolecule biosynthetic process//nucleic acid metabolic process//regulation of transc…	--	--	GO:1901363//GO:0097159//GO:0003676//GO:0003700//GO:0003677//GO:0043565//GO:0001071//GO:0003674//GO:0005488	heterocyclic compound binding//organic cyclic compound binding//nucleic acid binding//transcription factor activity, sequence-specific DNA binding//DNA binding//sequence-specific DNA binding//nucleic acid binding transcription factor activity//molecular_function//binding	--	WRKY domain;WRKY domain superfamily
TraesCS5D01G153200	90.4142	4.48	4.65162	6.86e-52	1.73e-49	TRUE	GO:0009058//GO:0071704//GO:0008150//GO:1901135//GO:1901137//GO:0008152//GO:1901576	biosynthetic process//organic substance metabolic process//biological_process//carbohydrate derivative metabolic process//carbohydrate derivative biosynthetic process//metabolic process//organic substance biosynthetic process	--	--	GO:0070548//GO:0097367//GO:0008483//GO:0016740//GO:0003674//GO:0016769//GO:0003824//GO:0005488//GO:0004360	L-glutamine aminotransferase activity//carbohydrate derivative binding//transaminase activity//transferase activity//molecular_function//transferase activity, transferring nitrogenous groups//catalytic activity//binding//glutamine-fructose-6-phosphate transaminase (isomerizing) activity	--	Sugar isomerase (SIS);Glucosamine-fructose-6-phosphate aminotransferase, isomerising;Glutamine amidotransferase type 2 domain;Nucleophile aminohydrolases, N-terminal;GlmS/AgaS, SIS domain 1;GlmS/FrlB, SIS domain 2
TraesCS3B01G283900	28.2071	1.40787	4.64979	8.49e-52	2.13e-49	TRUE	GO:0008152//GO:0008150	metabolic process//biological_process	--	--	GO:0003824//GO:0016787//GO:0003674	catalytic activity//hydrolase activity//molecular_function	--	Peptidase M20;Peptidase M20, dimerisation domain;Amidohydrolase;Bacterial exopeptidase dimerisation domain
TraesCS5D01G441500	15.4692	0.0319733	9.05549	9.53e-52	2.39e-49	TRUE	GO:0008150//GO:0008152	biological_process//metabolic process	--	--	GO:0016758//GO:0003674//GO:0016740//GO:0003824//GO:0016757	transferase activity, transferring hexosyl groups//molecular_function//transferase activity//catalytic activity//transferase activity, transferring glycosyl groups	--	UDP-glucuronosyl/UDP-glucosyltransferase;UDP-glycosyltransferase family, conserved site
TraesCS1A01G021400	9.23624	0	11.7107	9.71e-52	2.43e-49	TRUE	--	--	GO:0005575//GO:0005576	cellular_component//extracellular region	GO:0004867//GO:0061135//GO:0098772//GO:0003674//GO:0004866//GO:0030414//GO:0030234//GO:0004857//GO:0061134	serine-type endopeptidase inhibitor activity//endopeptidase regulator activity//molecular function regulator//molecular_function//endopeptidase inhibitor activity//peptidase inhibitor activity//enzyme regulator activity//enzyme inhibitor activity//peptidase regulator activity	--	Proteinase inhibitor I12, Bowman-Birk;Bowman-Birk type proteinase inhibitor
TraesCS6B01G041200	454.538	29.5463	4.25756	1.07e-51	2.68e-49	TRUE	GO:0006508//GO:0071704//GO:0019538//GO:0044238//GO:0008150//GO:0043170//GO:0008152	proteolysis//organic substance metabolic process//protein metabolic process//primary metabolic process//biological_process//macromolecule metabolic process//metabolic process	--	--	GO:0003674//GO:0016787//GO:0003824//GO:0008236//GO:0017171//GO:0004175//GO:0070011//GO:0004252//GO:0008233	molecular_function//hydrolase activity//catalytic activity//serine-type peptidase activity//serine hydrolase activity//endopeptidase activity//peptidase activity, acting on L-amino acid peptides//serine-type endopeptidase activity//peptidase activity	--	Peptidase S8/S53 domain;Peptidase S8 propeptide/proteinase inhibitor I9;Peptidase S8, subtilisin-related;Peptidase S8, subtilisin, His-active site;Peptidase S8, subtilisin, Ser-active site;Cucumisin-like catalytic domain;Peptidase S8/S53 domain superfamily;Peptidase S8 propeptide/proteinase inhibitor I9 superfamily
TraesCS3D01G381800	71.9303	4.34806	4.37479	1.33e-51	3.32e-49	TRUE	GO:0044237//GO:0009987//GO:0044699//GO:0008150//GO:0006725//GO:0044710//GO:0008152//GO:0055114	cellular metabolic process//cellular process//single-organism process//biological_process//cellular aromatic compound metabolic process//single-organism metabolic process//metabolic process//oxidation-reduction process	--	--	GO:0043167//GO:0003674//GO:0016491//GO:0046872//GO:0008270//GO:0003824//GO:0005488//GO:0043169//GO:0016701//GO:0046914//GO:0005506//GO:0008198	ion binding//molecular_function//oxidoreductase activity//metal ion binding//zinc ion binding//catalytic activity//binding//cation binding//oxidoreductase activity, acting on single donors with incorporation of molecular oxygen//transition metal ion binding//iron ion binding//ferrous iron binding	--	Extradiol ring-cleavage dioxygenase, class III enzyme, subunit B;Extradiol aromatic ring-opening dioxygenase, DODA-type
TraesCS7D01G197300	23.7073	0.418009	6.153	1.87e-51	4.64e-49	TRUE	GO:0008152//GO:0043170//GO:0008150//GO:0044238//GO:0019538//GO:0071704//GO:0006508	metabolic process//macromolecule metabolic process//biological_process//primary metabolic process//protein metabolic process//organic substance metabolic process//proteolysis	GO:0031012//GO:0005575	extracellular matrix//cellular_component	GO:0070011//GO:0008233//GO:0004222//GO:0043169//GO:0004175//GO:0046914//GO:0008270//GO:0003824//GO:0005488//GO:0043167//GO:0008237//GO:0003674//GO:0016787//GO:0046872	peptidase activity, acting on L-amino acid peptides//peptidase activity//metalloendopeptidase activity//cation binding//endopeptidase activity//transition metal ion binding//zinc ion binding//catalytic activity//binding//ion binding//metallopeptidase activity//molecular_function//hydrolase activity//metal ion binding	--	Peptidase M10, metallopeptidase;Peptidoglycan binding-like;Peptidase, metallopeptidase;Peptidase M10A;Metallopeptidase, catalytic domain superfamily;Peptidase M10A, catalytic domain;PGBD-like superfamily
TraesCS5B01G549500	21.2268	1.24061	4.41353	1.89e-51	4.68e-49	TRUE	--	--	--	--	--	--	--	Nucleotide-diphospho-sugar transferase
TraesCS4A01G455900	315.814	13.9482	4.81752	2.16e-51	5.36e-49	TRUE	GO:0044237//GO:1901360//GO:0009117//GO:0019362//GO:0006139//GO:0009987//GO:0006793//GO:0006739//GO:0034641//GO:0006807//GO:0044281//GO:0044238//GO:0006081//GO:0051186//GO:0046496//GO:0019637//GO:0006753//GO:0044699//GO:0071704//GO:0051156//GO:0072524//GO:0019682//GO:0044710//GO:0006725//GO:1901135//GO:0006796//GO:0008150//GO:0008152//GO:0006098//GO:0006732//GO:0055086//GO:0044763//GO:0006733//GO:…	cellular metabolic process//organic cyclic compound metabolic process//nucleotide metabolic process//pyridine nucleotide metabolic process//nucleobase-containing compound metabolic process//cellular process//phosphorus metabolic process//NADP metabolic process//cellular nitrogen compound metabolic process//nitrogen compound metabolic process//small molecule metabolic process//primary metabolic pr…	--	--	GO:0016614//GO:0016491//GO:0003674//GO:0003824//GO:0004616//GO:0016616	oxidoreductase activity, acting on CH-OH group of donors//oxidoreductase activity//molecular_function//catalytic activity//phosphogluconate dehydrogenase (decarboxylating) activity//oxidoreductase activity, acting on the CH-OH group of donors, NAD or NADP as acceptor	--	6-phosphogluconate dehydrogenase, decarboxylating;6-phosphogluconate dehydrogenase, C-terminal;6-phosphogluconate dehydrogenase, NADP-binding;6-phosphogluconate dehydrogenase;6-phosphogluconate dehydrogenase-like, C-terminal domain superfamily;6-phosphogluconate dehydrogenase, domain 2;NAD(P)-binding domain superfamily
Novel15023	25.8892	0	13.1811	2.22e-51	5.49e-49	TRUE	GO:0008150//GO:0046677//GO:0050896//GO:0009636//GO:0042221	biological_process//response to antibiotic//response to stimulus//response to toxic substance//response to chemical	GO:0005575//GO:0031224//GO:0016021//GO:0016020//GO:0044425	cellular_component//intrinsic component of membrane//integral component of membrane//membrane//membrane part	--	--	--	hypothetical protein TRIUR3_06504 [Triticum urartu]
TraesCS3D01G146400	63.5685	0.795066	6.63574	2.62e-51	6.46e-49	TRUE	--	--	--	--	--	--	--	--
TraesCS1B01G141700	522.182	18.1396	5.1737	2.8e-51	6.9e-49	TRUE	GO:0044699//GO:0055114//GO:0008152//GO:0044710//GO:0008150	single-organism process//oxidation-reduction process//metabolic process//single-organism metabolic process//biological_process	--	--	GO:0005488//GO:0004471//GO:0048037//GO:0051287//GO:0003824//GO:0050662//GO:0000166//GO:0016491//GO:1901265//GO:0003674//GO:0016615//GO:0004470//GO:0016614//GO:0036094//GO:0016616//GO:1901363//GO:0097159	binding//malate dehydrogenase (decarboxylating) (NAD+) activity//cofactor binding//NAD binding//catalytic activity//coenzyme binding//nucleotide binding//oxidoreductase activity//nucleoside phosphate binding//molecular_function//malate dehydrogenase activity//malic enzyme activity//oxidoreductase activity, acting on CH-OH group of donors//small molecule binding//oxidoreductase activity, acting on…	--	Malic oxidoreductase;Malic enzyme, N-terminal domain;Malic enzyme, NAD-binding;Malic enzyme, conserved site;NAD(P)-binding domain superfamily;Malic enzyme, N-terminal domain superfamily
TraesCS7B01G043100	7.27431	0	11.3756	3e-51	7.39e-49	TRUE	--	--	--	--	--	--	--	Protein of unknown function DUF247, plant
TraesCS7D01G523800	11.1686	0.00799333	10.212	3.6e-51	8.84e-49	TRUE	--	--	--	--	GO:0016829//GO:0046914//GO:0043169//GO:0016836//GO:0043167//GO:0003674//GO:0046872//GO:0008270//GO:0003824//GO:0004089//GO:0005488//GO:0016835	lyase activity//transition metal ion binding//cation binding//hydro-lyase activity//ion binding//molecular_function//metal ion binding//zinc ion binding//catalytic activity//carbonate dehydratase activity//binding//carbon-oxygen lyase activity	--	Alpha carbonic anhydrase domain;Carbonic anhydrase, alpha-class, conserved site;Carbonic anhydrase, alpha-class;Alpha carbonic anhydrase domain superfamily
Novel16549	15.4745	0.39808	5.57638	3.8e-51	9.32e-49	TRUE	--	--	--	--	--	--	--	PREDICTED: uncharacterized protein LOC100826499 [Brachypodium distachyon]
TraesCS6B01G143000	29.5075	0.359592	6.65497	4.35e-51	1.06e-48	TRUE	--	--	--	--	--	--	--	C2 domain;C2 domain superfamily
TraesCS1A01G218100	70.514	2.0791	5.42687	5.79e-51	1.41e-48	TRUE	GO:0043170//GO:0044260//GO:0032774//GO:0016070//GO:0080090//GO:0008150//GO:0009059//GO:0010467//GO:0009987//GO:0060255//GO:0006139//GO:0006725//GO:0019438//GO:0044271//GO:1901360//GO:0050794//GO:0018130//GO:0034645//GO:0044249//GO:0006355//GO:0090304//GO:0044237//GO:0051252//GO:2001141//GO:1901362//GO:0019222//GO:0071704//GO:0010468//GO:0046483//GO:0006351//GO:0065007//GO:0019219//GO:0050789//GO:…	macromolecule metabolic process//cellular macromolecule metabolic process//RNA biosynthetic process//RNA metabolic process//regulation of primary metabolic process//biological_process//macromolecule biosynthetic process//gene expression//cellular process//regulation of macromolecule metabolic process//nucleobase-containing compound metabolic process//cellular aromatic compound metabolic process//…	--	--	GO:0003674//GO:0001071//GO:0097159//GO:1901363//GO:0005488//GO:0003700//GO:0003677//GO:0003676	molecular_function//nucleic acid binding transcription factor activity//organic cyclic compound binding//heterocyclic compound binding//binding//transcription factor activity, sequence-specific DNA binding//DNA binding//nucleic acid binding	--	AP2/ERF domain;DNA-binding domain superfamily;AP2/ERF domain superfamily
TraesCS1B01G411100	240.549	10.893	4.77835	6.28e-51	1.53e-48	TRUE	GO:0044763//GO:0044255//GO:1901576//GO:0044711//GO:0008152//GO:0008610//GO:0008299//GO:0044710//GO:0006720//GO:0008150//GO:0044249//GO:0006721//GO:0016114//GO:0006629//GO:0044699//GO:0071704//GO:0009058//GO:0044238//GO:0009987//GO:0044237	single-organism cellular process//cellular lipid metabolic process//organic substance biosynthetic process//single-organism biosynthetic process//metabolic process//lipid biosynthetic process//isoprenoid biosynthetic process//single-organism metabolic process//isoprenoid metabolic process//biological_process//cellular biosynthetic process//terpenoid metabolic process//terpenoid biosynthetic proce…	--	--	GO:0008661//GO:0003824//GO:0016744//GO:0016740//GO:0003674	1-deoxy-D-xylulose-5-phosphate synthase activity//catalytic activity//transferase activity, transferring aldehyde or ketonic groups//transferase activity//molecular_function	--	Transketolase, N-terminal;Transketolase-like, pyrimidine-binding domain;Deoxyxylulose-5-phosphate synthase;Transketolase C-terminal/Pyruvate-ferredoxin oxidoreductase domain II;Transketolase binding site;Thiamin diphosphate-binding fold;Transketolase, C-terminal domain
TraesCS2B01G369100	31.9641	1.46443	4.75457	7.3e-51	1.77e-48	TRUE	GO:0006807//GO:0006030//GO:0044238//GO:1901565//GO:0071704//GO:0006032//GO:0044237//GO:1901575//GO:0006026//GO:0006040//GO:0009056//GO:0009987//GO:0005975//GO:1901071//GO:1901136//GO:0009057//GO:0071554//GO:0044036//GO:0016998//GO:0008152//GO:1901072//GO:1901564//GO:0046348//GO:0006022//GO:0044248//GO:1901135//GO:0044260//GO:0008150//GO:0043170	nitrogen compound metabolic process//chitin metabolic process//primary metabolic process//organonitrogen compound catabolic process//organic substance metabolic process//chitin catabolic process//cellular metabolic process//organic substance catabolic process//aminoglycan catabolic process//amino sugar metabolic process//catabolic process//cellular process//carbohydrate metabolic process//glucosa…	--	--	GO:0003824//GO:0005488//GO:0097367//GO:0016787//GO:0004553//GO:0003674//GO:0008061//GO:0016798//GO:0004568	catalytic activity//binding//carbohydrate derivative binding//hydrolase activity//hydrolase activity, hydrolyzing O-glycosyl compounds//molecular_function//chitin binding//hydrolase activity, acting on glycosyl bonds//chitinase activity	--	Glycoside hydrolase, family 19, catalytic;Chitin-binding, type 1;Glycoside hydrolase, family 19;Chitin-binding, type 1, conserved site;Lysozyme-like domain superfamily;Endochitinase-like superfamily
TraesCS3B01G138900	36.0064	2.04072	4.46806	7.33e-51	1.78e-48	TRUE	--	--	--	--	GO:0016740//GO:0003674//GO:0016746//GO:0003824//GO:0016747	transferase activity//molecular_function//transferase activity, transferring acyl groups//catalytic activity//transferase activity, transferring acyl groups other than amino-acyl groups	--	Transferase;Chloramphenicol acetyltransferase-like domain superfamily
TraesCS5A01G403200	46.4337	1.25304	5.52777	1.03e-50	2.49e-48	TRUE	GO:0055114//GO:0008152//GO:0008150//GO:0044710//GO:0044699	oxidation-reduction process//metabolic process//biological_process//single-organism metabolic process//single-organism process	--	--	GO:0005506//GO:1901363//GO:0097159//GO:0046906//GO:0046914//GO:0043169//GO:0005488//GO:0020037//GO:0003824//GO:0003674//GO:0016705//GO:0046872//GO:0016491//GO:0043167//GO:0004497	iron ion binding//heterocyclic compound binding//organic cyclic compound binding//tetrapyrrole binding//transition metal ion binding//cation binding//binding//heme binding//catalytic activity//molecular_function//oxidoreductase activity, acting on paired donors, with incorporation or reduction of molecular oxygen//metal ion binding//oxidoreductase activity//ion binding//monooxygenase activity	--	Cytochrome P450;Cytochrome P450, E-class, group IV;Cytochrome P450 superfamily
TraesCS7D01G248200	9.05469	0.02398	8.65951	1.03e-50	2.49e-48	TRUE	GO:0006796//GO:0043170//GO:0044260//GO:0008150//GO:0016310//GO:0006464//GO:0036211//GO:0044267//GO:0008152//GO:0009987//GO:0043412//GO:0006793//GO:0044237//GO:0071704//GO:0006468//GO:0044238//GO:0019538	phosphate-containing compound metabolic process//macromolecule metabolic process//cellular macromolecule metabolic process//biological_process//phosphorylation//cellular protein modification process//protein modification process//cellular protein metabolic process//metabolic process//cellular process//macromolecule modification//phosphorus metabolic process//cellular metabolic process//organic su…	--	--	GO:1901363//GO:0097159//GO:0001882//GO:0030554//GO:0030246//GO:0016301//GO:0017076//GO:0032553//GO:0032550//GO:1901265//GO:0003674//GO:0016740//GO:0032555//GO:0000166//GO:0043167//GO:0035639//GO:0036094//GO:0043168//GO:0097367//GO:0005524//GO:0001883//GO:0032549//GO:0005488//GO:0016772//GO:0004672//GO:0016773//GO:0032559//GO:0003824	heterocyclic compound binding//organic cyclic compound binding//nucleoside binding//adenyl nucleotide binding//carbohydrate binding//kinase activity//purine nucleotide binding//ribonucleotide binding//purine ribonucleoside binding//nucleoside phosphate binding//molecular_function//transferase activity//purine ribonucleotide binding//nucleotide binding//ion binding//purine ribonucleoside triphosph…	--	Protein kinase domain;Legume lectin domain;Serine-threonine/tyrosine-protein kinase, catalytic domain;Protein kinase-like domain superfamily;Concanavalin A-like lectin/glucanase domain superfamily;Protein kinase, ATP binding site;Legume lectin, beta chain, Mn/Ca-binding site
TraesCS7B01G108400	8.09653	0.00799333	9.77355	1.16e-50	2.8e-48	TRUE	--	--	--	--	--	--	--	Tify domain;CO/COL/TOC1, conserved site
TraesCS5A01G361100	319.085	9.15086	5.43114	1.36e-50	3.28e-48	TRUE	GO:0008152//GO:0055114//GO:0008150//GO:0044710//GO:0044699	metabolic process//oxidation-reduction process//biological_process//single-organism metabolic process//single-organism process	--	--	GO:0003958//GO:0016651//GO:0097159//GO:1901363//GO:0016653//GO:0050662//GO:0003824//GO:0048037//GO:0005488//GO:0010181//GO:0036094//GO:0043167//GO:0097367//GO:0043168//GO:0032553//GO:1901265//GO:0003674//GO:0000166//GO:0016491	NADPH-hemoprotein reductase activity//oxidoreductase activity, acting on NAD(P)H//organic cyclic compound binding//heterocyclic compound binding//oxidoreductase activity, acting on NAD(P)H, heme protein as acceptor//coenzyme binding//catalytic activity//cofactor binding//binding//FMN binding//small molecule binding//ion binding//carbohydrate derivative binding//anion binding//ribonucleotide bindi…	--	Flavodoxin-like;Oxidoreductase FAD/NAD(P)-binding;Flavoprotein pyridine nucleotide cytochrome reductase;FAD-binding, type 1;Flavodoxin/nitric oxide synthase;Ferredoxin reductase-type FAD-binding domain;Riboflavin synthase-like beta-barrel;NADPH-cytochrome p450 reductase, FAD-binding, alpha-helical domain superfamily;NADPH-cytochrome P450 reductase;Flavoprotein-like superfamily
Novel15571	60.8607	2.17797	5.13653	1.37e-50	3.3e-48	TRUE	--	--	--	--	--	--	--	predicted protein [Hordeum vulgare subsp. vulgare]
TraesCS3A01G218000	575.26	27.9458	4.66437	1.39e-50	3.33e-48	TRUE	--	--	GO:0005575//GO:0016020	cellular_component//membrane	GO:0016462//GO:0097159//GO:1901363//GO:0016818//GO:0016887//GO:0001882//GO:0016817//GO:0030554//GO:0017111//GO:0017076//GO:0000166//GO:0032555//GO:0016787//GO:0032553//GO:0032550//GO:0003674//GO:1901265//GO:0043168//GO:0097367//GO:0005524//GO:0043167//GO:0036094//GO:0035639//GO:0032549//GO:0001883//GO:0005488//GO:0003824//GO:0032559	pyrophosphatase activity//organic cyclic compound binding//heterocyclic compound binding//hydrolase activity, acting on acid anhydrides, in phosphorus-containing anhydrides//ATPase activity//nucleoside binding//hydrolase activity, acting on acid anhydrides//adenyl nucleotide binding//nucleoside-triphosphatase activity//purine nucleotide binding//nucleotide binding//purine ribonucleotide binding//…	--	ABC transporter-like;AAA+ ATPase domain;ABC-2 type transporter;Plant PDR ABC transporter associated;P-loop containing nucleoside triphosphate hydrolase;ABC-transporter N-terminal domain;ATP-binding cassette transporter, PDR-like subfamily G, domain 1;ATP-binding cassette transporter, PDR-like subfamily G, domain 2
TraesCS4D01G238800	385.192	9.13081	5.69719	1.47e-50	3.5e-48	TRUE	GO:0008152//GO:0055114//GO:0008150//GO:0044710//GO:0044699	metabolic process//oxidation-reduction process//biological_process//single-organism metabolic process//single-organism process	--	--	GO:0005506//GO:0046906//GO:0046914//GO:0043169//GO:0097159//GO:1901363//GO:0003824//GO:0005488//GO:0020037//GO:0043167//GO:0016705//GO:0003674//GO:0046872//GO:0016491	iron ion binding//tetrapyrrole binding//transition metal ion binding//cation binding//organic cyclic compound binding//heterocyclic compound binding//catalytic activity//binding//heme binding//ion binding//oxidoreductase activity, acting on paired donors, with incorporation or reduction of molecular oxygen//molecular_function//metal ion binding//oxidoreductase activity	--	Cytochrome P450;Cytochrome P450 superfamily
TraesCS5A01G319900	27.9284	0.731612	5.57975	1.46e-50	3.5e-48	TRUE	--	--	--	--	--	--	--	Staygreen protein
TraesCS7B01G052600	24.7111	0	13.1277	1.69e-50	4.04e-48	TRUE	--	--	--	--	GO:0003674//GO:0003824//GO:0050662//GO:0005488//GO:0048037	molecular_function//catalytic activity//coenzyme binding//binding//cofactor binding	--	NAD-dependent epimerase/dehydratase;NAD(P)-binding domain superfamily
TraesCS1D01G191100	265.276	1.16364	8.13955	1.84e-50	4.38e-48	TRUE	--	--	--	--	GO:0005515//GO:0003674//GO:0005488	protein binding//molecular_function//binding	--	Glutathione S-transferase, N-terminal;Glutathione S-transferase, C-terminal-like;Thioredoxin-like superfamily;Glutathione S-transferase, C-terminal domain superfamily
TraesCS1D01G202200	186.654	8.06223	4.835	2.4e-50	5.71e-48	TRUE	--	--	--	--	--	--	--	--
TraesCS3D01G336900	757.035	9.88121	6.56682	2.51e-50	5.95e-48	TRUE	GO:0044699//GO:0044710//GO:0008150//GO:0008152//GO:0055114	single-organism process//single-organism metabolic process//biological_process//metabolic process//oxidation-reduction process	--	--	GO:0043167//GO:0046872//GO:0016491//GO:0003674//GO:0016705//GO:0003824//GO:0005488//GO:0020037//GO:0046914//GO:0043169//GO:0046906//GO:0097159//GO:1901363//GO:0005506	ion binding//metal ion binding//oxidoreductase activity//molecular_function//oxidoreductase activity, acting on paired donors, with incorporation or reduction of molecular oxygen//catalytic activity//binding//heme binding//transition metal ion binding//cation binding//tetrapyrrole binding//organic cyclic compound binding//heterocyclic compound binding//iron ion binding	--	Cytochrome P450;Cytochrome P450, E-class, group I;Cytochrome P450, conserved site;Cytochrome P450 superfamily
TraesCS3D01G285500	61.3872	2.06125	5.19534	2.88e-50	6.8e-48	TRUE	GO:0044281//GO:0006807//GO:0034641//GO:0044238//GO:0071704//GO:0044699//GO:0044237//GO:1901360//GO:0009987//GO:0006139//GO:0008152//GO:0044763//GO:0055086//GO:0046483//GO:1901564//GO:1901657//GO:1901135//GO:0044710//GO:0006725//GO:0009116//GO:0008150	small molecule metabolic process//nitrogen compound metabolic process//cellular nitrogen compound metabolic process//primary metabolic process//organic substance metabolic process//single-organism process//cellular metabolic process//organic cyclic compound metabolic process//cellular process//nucleobase-containing compound metabolic process//metabolic process//single-organism cellular process//n…	--	--	--	--	--	Phosphoribosyltransferase domain;Phosphoribosyltransferase-like;Ribose-phosphate pyrophosphokinase, N-terminal domain
TraesCS7B01G108000	10.5638	0	11.9251	2.88e-50	6.8e-48	TRUE	--	--	--	--	--	--	--	Tify domain;CO/COL/TOC1, conserved site
TraesCS7D01G431500	48.799	1.91469	5.01848	2.87e-50	6.8e-48	TRUE	GO:0008150//GO:0044271//GO:0044249//GO:0006790//GO:1901564//GO:1901566//GO:0006575//GO:0006750//GO:0008152//GO:0006518//GO:1901576//GO:0042398//GO:0019184//GO:0043604//GO:0043043//GO:0009987//GO:0043603//GO:0044237//GO:0071704//GO:0044272//GO:0034641//GO:0009058//GO:0006749//GO:0006807	biological_process//cellular nitrogen compound biosynthetic process//cellular biosynthetic process//sulfur compound metabolic process//organonitrogen compound metabolic process//organonitrogen compound biosynthetic process//cellular modified amino acid metabolic process//glutathione biosynthetic process//metabolic process//peptide metabolic process//organic substance biosynthetic process//cellula…	--	--	GO:0004363//GO:0097159//GO:1901363//GO:0001882//GO:0030554//GO:0017076//GO:0032553//GO:0003674//GO:1901265//GO:0032550//GO:0032555//GO:0000166//GO:0035639//GO:0036094//GO:0043167//GO:0097367//GO:0005524//GO:0043168//GO:0032549//GO:0001883//GO:0005488//GO:0016874//GO:0032559//GO:0016881//GO:0003824//GO:0016879	glutathione synthase activity//organic cyclic compound binding//heterocyclic compound binding//nucleoside binding//adenyl nucleotide binding//purine nucleotide binding//ribonucleotide binding//molecular_function//nucleoside phosphate binding//purine ribonucleoside binding//purine ribonucleotide binding//nucleotide binding//purine ribonucleoside triphosphate binding//small molecule binding//ion bi…	--	Glutathione synthase, substrate-binding domain;Glutathione synthase;Glutathione synthase, alpha-helical;Glutathione synthase, N-terminal, eukaryotic;Glutathione synthase, C-terminal, eukaryotic;Pre-ATP-grasp domain superfamily;Glutathione synthase, substrate-binding domain superfamily
TraesCS6A01G270700	20.1264	0.655838	5.23715	3.26e-50	7.68e-48	TRUE	--	--	--	--	GO:0003824//GO:0016787//GO:0003674	catalytic activity//hydrolase activity//molecular_function	--	Pectinacetylesterase/NOTUM;Alpha/Beta hydrolase fold
TraesCS7D01G303500	231.354	3.13706	6.49937	3.57e-50	8.38e-48	TRUE	GO:0044710//GO:0008150//GO:0008152//GO:0055114//GO:0044699	single-organism metabolic process//biological_process//metabolic process//oxidation-reduction process//single-organism process	--	--	GO:0043169//GO:0005509//GO:0043167//GO:0016491//GO:0046872//GO:0003674//GO:0003824//GO:0005488	cation binding//calcium ion binding//ion binding//oxidoreductase activity//metal ion binding//molecular_function//catalytic activity//binding	--	EF-hand domain;EF-hand domain pair;EF-Hand 1, calcium-binding site;FAD/NAD(P)-binding domain;FAD/NAD(P)-binding domain superfamily
TraesCS6D01G158100	10.9515	0.0249656	8.94045	3.81e-50	8.94e-48	TRUE	--	--	--	--	--	--	--	Protein of unknown function DUF4228, plant
TraesCS6A01G168900	74.2548	2.94977	4.96544	4.89e-50	1.15e-47	TRUE	GO:0044238//GO:0019538//GO:0071704//GO:0006468//GO:0044237//GO:0043412//GO:0009987//GO:0006793//GO:0008152//GO:0044267//GO:0036211//GO:0008150//GO:0044260//GO:0006796//GO:0043170//GO:0016310//GO:0006464	primary metabolic process//protein metabolic process//organic substance metabolic process//protein phosphorylation//cellular metabolic process//macromolecule modification//cellular process//phosphorus metabolic process//metabolic process//cellular protein metabolic process//protein modification process//biological_process//cellular macromolecule metabolic process//phosphate-containing compound me…	--	--	GO:0016773//GO:0004672//GO:0032559//GO:0003824//GO:0005488//GO:0001883//GO:0032549//GO:0016772//GO:0043167//GO:0035639//GO:0036094//GO:0043168//GO:0005524//GO:0097367//GO:1901265//GO:0003674//GO:0032550//GO:0032553//GO:0016740//GO:0032555//GO:0000166//GO:0017076//GO:0030554//GO:0016301//GO:0001882//GO:0097159//GO:1901363	phosphotransferase activity, alcohol group as acceptor//protein kinase activity//adenyl ribonucleotide binding//catalytic activity//binding//purine nucleoside binding//ribonucleoside binding//transferase activity, transferring phosphorus-containing groups//ion binding//purine ribonucleoside triphosphate binding//small molecule binding//anion binding//ATP binding//carbohydrate derivative binding//…	--	Protein kinase domain;Serine-threonine/tyrosine-protein kinase, catalytic domain;Protein kinase-like domain superfamily;LysM domain;LysM domain superfamily
TraesCS7B01G414800	13.148	0.132822	6.94798	5.69e-50	1.33e-47	TRUE	--	--	--	--	--	--	--	DnaJ domain;Chaperone J-domain superfamily
TraesCS5D01G536500	75.6295	4.39137	4.43523	5.9e-50	1.38e-47	TRUE	--	--	--	--	--	--	--	Nucleotide-diphospho-sugar transferase
TraesCS2A01G541100	8.31093	0.0164795	9.03423	8.08e-50	1.88e-47	TRUE	GO:0009987//GO:0051641//GO:0051234//GO:0044699//GO:0032940//GO:0006887//GO:0046903//GO:1902578//GO:0008150//GO:0006810//GO:0044765//GO:0051179//GO:0016192//GO:0044763//GO:0051649	cellular process//cellular localization//establishment of localization//single-organism process//secretion by cell//exocytosis//secretion//single-organism localization//biological_process//transport//single-organism transport//localization//vesicle-mediated transport//single-organism cellular process//establishment of localization in cell	GO:0044424//GO:0000145//GO:0043234//GO:0044464//GO:0071944//GO:0005622//GO:0005575//GO:0005737//GO:0032991//GO:0044448//GO:0044444//GO:0005938//GO:0005623	intracellular part//exocyst//protein complex//cell part//cell periphery//intracellular//cellular_component//cytoplasm//macromolecular complex//cell cortex part//cytoplasmic part//cell cortex//cell	--	--	--	Exocyst complex component Exo70;Cullin repeat-like-containing domain superfamily
TraesCS5A01G337500	25.2054	0	13.1553	8.95e-50	2.08e-47	TRUE	--	--	--	--	GO:0016746//GO:0016740//GO:0003674//GO:0003824//GO:0016747	transferase activity, transferring acyl groups//transferase activity//molecular_function//catalytic activity//transferase activity, transferring acyl groups other than amino-acyl groups	--	Transferase;Chloramphenicol acetyltransferase-like domain superfamily
TraesCS5D01G370100	271.43	13.2354	4.67454	9.73e-50	2.26e-47	TRUE	GO:0044699//GO:0055114//GO:0008152//GO:0044710//GO:0008150	single-organism process//oxidation-reduction process//metabolic process//single-organism metabolic process//biological_process	--	--	GO:0010181//GO:0048037//GO:0005488//GO:0003824//GO:0050662//GO:0016491//GO:0000166//GO:0032553//GO:0003674//GO:1901265//GO:0043168//GO:0097367//GO:0043167//GO:0036094//GO:0003958//GO:0016653//GO:0097159//GO:1901363//GO:0016651	FMN binding//cofactor binding//binding//catalytic activity//coenzyme binding//oxidoreductase activity//nucleotide binding//ribonucleotide binding//molecular_function//nucleoside phosphate binding//anion binding//carbohydrate derivative binding//ion binding//small molecule binding//NADPH-hemoprotein reductase activity//oxidoreductase activity, acting on NAD(P)H, heme protein as acceptor//organic c…	--	Flavodoxin-like;Oxidoreductase FAD/NAD(P)-binding;Flavoprotein pyridine nucleotide cytochrome reductase;FAD-binding, type 1;Flavodoxin/nitric oxide synthase;Ferredoxin reductase-type FAD-binding domain;Riboflavin synthase-like beta-barrel;NADPH-cytochrome p450 reductase, FAD-binding, alpha-helical domain superfamily;NADPH-cytochrome P450 reductase;Flavoprotein-like superfamily
TraesCS1D01G199000	56.5934	2.75338	4.68596	1.05e-49	2.43e-47	TRUE	GO:0032501//GO:0010016//GO:0009908//GO:0048856//GO:0040029//GO:0044767//GO:0008150//GO:0043170//GO:0009886//GO:0048518//GO:0008152//GO:0009653//GO:0032502//GO:0003006//GO:0010468//GO:0019222//GO:0044707//GO:0010604//GO:0048731//GO:0007275//GO:0048608//GO:0045815//GO:0048367//GO:0044702//GO:0060255//GO:0022414//GO:0010467//GO:0090567//GO:0009893//GO:0009791//GO:0061458//GO:0050789//GO:0065007//GO:…	multicellular organismal process//shoot system morphogenesis//flower development//anatomical structure development//regulation of gene expression, epigenetic//single-organism developmental process//biological_process//macromolecule metabolic process//post-embryonic morphogenesis//positive regulation of biological process//metabolic process//anatomical structure morphogenesis//developmental proces…	GO:0005694//GO:0043232//GO:0032991//GO:0005575//GO:0043229//GO:0005623//GO:0044422//GO:0044424//GO:0005622//GO:0044446//GO:0000792//GO:0044464//GO:0043228//GO:0000785//GO:0044427//GO:0043226	chromosome//intracellular non-membrane-bounded organelle//macromolecular complex//cellular_component//intracellular organelle//cell//organelle part//intracellular part//intracellular//intracellular organelle part//heterochromatin//cell part//non-membrane-bounded organelle//chromatin//chromosomal part//organelle	GO:0032451//GO:0032454//GO:0003674//GO:0003824//GO:0032452	demethylase activity//histone demethylase activity (H3-K9 specific)//molecular_function//catalytic activity//histone demethylase activity	--	JmjC domain;JmjN domain;Zinc finger, C5HC2-type
TraesCS1A01G230400	660.972	33.9389	4.60143	1.06e-49	2.44e-47	TRUE	--	--	--	--	--	--	--	NAD(P)-binding domain;NAD(P)-binding domain superfamily
TraesCS1D01G420900	13.0586	0.141308	6.85544	1.07e-49	2.47e-47	TRUE	GO:0072330//GO:0043436//GO:0008150//GO:0044283//GO:0006082//GO:0044710//GO:0008610//GO:0019752//GO:0044249//GO:0006633//GO:0044763//GO:0044711//GO:0008152//GO:0044255//GO:1901576//GO:0009987//GO:0044237//GO:0032787//GO:0044699//GO:0071704//GO:0006629//GO:0006631//GO:0046394//GO:0044238//GO:0016053//GO:0009058//GO:0044281	monocarboxylic acid biosynthetic process//oxoacid metabolic process//biological_process//small molecule biosynthetic process//organic acid metabolic process//single-organism metabolic process//lipid biosynthetic process//carboxylic acid metabolic process//cellular biosynthetic process//fatty acid biosynthetic process//single-organism cellular process//single-organism biosynthetic process//metabol…	GO:0005575//GO:0016020	cellular_component//membrane	GO:0016740//GO:0003674//GO:0016746//GO:0003824//GO:0016747	transferase activity//molecular_function//transferase activity, transferring acyl groups//catalytic activity//transferase activity, transferring acyl groups other than amino-acyl groups	--	Very-long-chain 3-ketoacyl-CoA synthase;FAE1/Type III polyketide synthase-like protein;3-Oxoacyl-[acyl-carrier-protein (ACP)] synthase III, C-terminal;Thiolase-like
TraesCS7A01G478700	77.1798	2.31868	5.3957	1.2e-49	2.76e-47	TRUE	--	--	--	--	--	--	--	VQ
TraesCS7B01G254900	20.3847	0.210291	6.85857	1.24e-49	2.86e-47	TRUE	GO:0044763//GO:0044255//GO:1901576//GO:0044711//GO:0008152//GO:0044283//GO:0006082//GO:0044710//GO:0008610//GO:0043436//GO:0072330//GO:0008150//GO:0044249//GO:0006633//GO:0019752//GO:0006631//GO:0046394//GO:0032787//GO:0071704//GO:0044699//GO:0006629//GO:0016053//GO:0009058//GO:0044281//GO:0044238//GO:0009987//GO:0044237	single-organism cellular process//cellular lipid metabolic process//organic substance biosynthetic process//single-organism biosynthetic process//metabolic process//small molecule biosynthetic process//organic acid metabolic process//single-organism metabolic process//lipid biosynthetic process//oxoacid metabolic process//monocarboxylic acid biosynthetic process//biological_process//cellular bios…	GO:0005575//GO:0016020	cellular_component//membrane	GO:0003824//GO:0016747//GO:0016746//GO:0016740//GO:0003674	catalytic activity//transferase activity, transferring acyl groups other than amino-acyl groups//transferase activity, transferring acyl groups//transferase activity//molecular_function	--	Very-long-chain 3-ketoacyl-CoA synthase;FAE1/Type III polyketide synthase-like protein;3-Oxoacyl-[acyl-carrier-protein (ACP)] synthase III, C-terminal;Thiolase-like
TraesCS3A01G517100	52.7749	0.00799333	12.4422	1.54e-49	3.54e-47	TRUE	GO:0008150//GO:0051707//GO:0006950//GO:0006952//GO:0009617//GO:0043207//GO:0050832//GO:0050896//GO:0042742//GO:0051704//GO:0009605//GO:0009620//GO:0098542//GO:0009607	biological_process//response to other organism//response to stress//defense response//response to bacterium//response to external biotic stimulus//defense response to fungus//response to stimulus//defense response to bacterium//multi-organism process//response to external stimulus//response to fungus//defense response to other organism//response to biotic stimulus	--	--	--	--	--	Barwin domain;Barwin, conserved site;RlpA-like domain superfamily
TraesCS5D01G487900	65.816	0.00799333	12.7502	1.6e-49	3.66e-47	TRUE	GO:0055114//GO:0008152//GO:0008150//GO:0044710//GO:0044699	oxidation-reduction process//metabolic process//biological_process//single-organism metabolic process//single-organism process	--	--	GO:0005506//GO:1901363//GO:0097159//GO:0046906//GO:0046914//GO:0043169//GO:0005488//GO:0020037//GO:0003824//GO:0016705//GO:0003674//GO:0046872//GO:0016491//GO:0043167	iron ion binding//heterocyclic compound binding//organic cyclic compound binding//tetrapyrrole binding//transition metal ion binding//cation binding//binding//heme binding//catalytic activity//oxidoreductase activity, acting on paired donors, with incorporation or reduction of molecular oxygen//molecular_function//metal ion binding//oxidoreductase activity//ion binding	--	Cytochrome P450;Cytochrome P450, E-class, group I;Cytochrome P450, conserved site;Cytochrome P450 superfamily
TraesCS6A01G256700	21.0005	0.574318	5.5192	1.96e-49	4.47e-47	TRUE	GO:0016567//GO:0071704//GO:0019538//GO:0070647//GO:0044238//GO:0043412//GO:0009987//GO:0044237//GO:0032446//GO:0044267//GO:0008152//GO:0006464//GO:0008150//GO:0044260//GO:0043170//GO:0036211	protein ubiquitination//organic substance metabolic process//protein metabolic process//protein modification by small protein conjugation or removal//primary metabolic process//macromolecule modification//cellular process//cellular metabolic process//protein modification by small protein conjugation//cellular protein metabolic process//metabolic process//cellular protein modification process//bio…	--	--	GO:0005488//GO:0003824//GO:0016740//GO:0003674//GO:0019787//GO:0004842	binding//catalytic activity//transferase activity//molecular_function//ubiquitin-like protein transferase activity//ubiquitin-protein transferase activity	--	U box domain;Armadillo-like helical;Zinc finger, RING/FYVE/PHD-type;Armadillo-type fold
TraesCS1B01G456200	8.80887	0.0339446	8.2592	2.22e-49	5.06e-47	TRUE	GO:0044763//GO:0051179//GO:0006810//GO:0044765//GO:1902578//GO:0008150//GO:0055085//GO:0044699//GO:0009987//GO:0051234	single-organism cellular process//localization//transport//single-organism transport//single-organism localization//biological_process//transmembrane transport//single-organism process//cellular process//establishment of localization	GO:0016021//GO:0031224//GO:0005575//GO:0044425//GO:0016020	integral component of membrane//intrinsic component of membrane//cellular_component//membrane part//membrane	--	--	--	Voltage-dependent anion channel;Voltage-dependent anion channel superfamily
TraesCS2B01G345400	191.516	7.05124	5.06606	2.22e-49	5.06e-47	TRUE	GO:0008152//GO:0008150	metabolic process//biological_process	--	--	--	--	--	Anthranilate synthase/para-aminobenzoate synthase like domain;Glutamine amidotransferase;Class I glutamine amidotransferase-like
TraesCS1A01G116700	246.365	13.48	4.51046	2.29e-49	5.22e-47	TRUE	--	--	--	--	--	--	--	--
TraesCS7D01G386600	875.59	2.31506	8.84748	2.51e-49	5.7e-47	TRUE	--	--	GO:0016020//GO:0005575	membrane//cellular_component	GO:0001883//GO:0032549//GO:0005488//GO:0003824//GO:0032559//GO:0032555//GO:0000166//GO:0016787//GO:0032553//GO:0032550//GO:0003674//GO:1901265//GO:0043168//GO:0097367//GO:0005524//GO:0043167//GO:0035639//GO:0036094//GO:0030554//GO:0017111//GO:0017076//GO:0016462//GO:1901363//GO:0097159//GO:0016818//GO:0016887//GO:0001882//GO:0016817	purine nucleoside binding//ribonucleoside binding//binding//catalytic activity//adenyl ribonucleotide binding//purine ribonucleotide binding//nucleotide binding//hydrolase activity//ribonucleotide binding//purine ribonucleoside binding//molecular_function//nucleoside phosphate binding//anion binding//carbohydrate derivative binding//ATP binding//ion binding//purine ribonucleoside triphosphate bin…	--	ABC transporter-like;AAA+ ATPase domain;ABC-2 type transporter;Plant PDR ABC transporter associated;P-loop containing nucleoside triphosphate hydrolase;ABC-transporter N-terminal domain;ATP-binding cassette transporter, PDR-like subfamily G, domain 2
[truncated: 9,199 more rows]

## Sheet: Sg_6hvsControl
GeneID	Readcount_Sg_6h	Readcount_Control	log2FoldChange	pval	padj	significant	biological_process	biological_process_description	cellular_component	cellular_component_description	molecular_function	molecular_function_description	Gene name	Interpro Description
[truncated: 22,183 more rows]

## Sheet: Sg_12hvsControl
GeneID	Readcount_Sg_12h	Readcount_Control	log2FoldChange	pval	padj	significant	biological_process	biological_process_description	cellular_component	cellular_component_description	molecular_function	molecular_function_description	Gene name	Interpro Description
[truncated: 29,875 more rows]

## Sheet: Sg_24hvsControl
GeneID	Readcount_Sg_24h	Readcount_Control	log2FoldChange	pval	padj	significant	biological_process	biological_process_description	cellular_component	cellular_component_description	molecular_function	molecular_function_description	Gene name	Interpro Description
[truncated: 32,741 more rows]

## Sheet: Sg_48hvsControl
GeneID	Readcount_Sg_48h	Readcount_Control	log2FoldChange	pval	padj	significant	biological_process	biological_process_description	cellular_component	cellular_component_description	molecular_function	molecular_function_description	Gene name	Interpro Description
[truncated: 30,729 more rows]
